# Supplementary material for: Quantification of timelapse 3D tumor spheroid killing activity of NK cells using a live-cell imaging system
Source: PLoS One. 2025 Oct 14;20(10):e0334246. doi: 10.1371/journal.pone.0334246 (PMC12520373; doi:10.1371/journal.pone.0334246)
Supplement: S2 File — (XLSX) [file pone.0334246.s002.xlsx]

## Sheet: Fig 3B-C
	Data	Intensity of propidium iodide (PI)
	Target	KKU-213A
	NOTE	triplicate experiments
		No NK					1:1					2.5:1					5:1
	Time (h)	N1	N2	N3	Mean	SD	N1	N2	N3	Mean	SD	N1	N2	N3	Mean	SD	N1	N2	N3	Mean	SD
	3	469.29	493.927	479.356	480.858	12.3869	708.245	752.869	722.572	727.895	22.7837	767.021	772.958	770.923	770.301	3.01709	792.77	800.204	799.534	797.503	4.11221
	9	463.86	623.237	591.676	559.591	84.3941	706.244	757.761	756.294	740.1	29.3292	801.689	805.608	809.63	805.643	3.97081	826.955	838.774	820.609	828.779	9.21869
	15	508.765	671.364	598.226	592.785	81.4363	809.537	825.96	819.444	818.313	8.2697	849.752	893.392	872.688	871.944	21.8295	895.72	884.895	889.844	890.153	5.41895
	21	547.813	723.059	608.7	626.524	88.9725	882.642	861.146	841.625	861.804	20.5167	892.721	923.682	899.159	905.187	16.3369	943.381	921.403	931.944	932.243	10.9923
	27	578.734	713.27	562.1	618.035	82.8943	941.368	859.865	910.198	903.81	41.1249	922.123	921.828	937.75	927.234	9.10884	1009.92	1003.91	949.618	987.815	33.2165
	33	606.792	700.637	618.618	642.016	51.111	993.221	888.824	942.486	941.51	52.2053	954.48	974.322	957.139	961.98	10.7704	1065.77	1041.63	975.79	1027.73	46.5734
	39	618.895	694.328	651.689	654.97	37.8237	1026.26	904.912	987.958	973.042	62.0322	1004.26	1012.23	1001.1	1005.86	5.73502	1059.06	1100.45	1009.28	1056.26	45.6524
	45	637.764	713.456	733.628	694.949	50.5406	1092.64	981.065	1039.38	1037.69	55.8041	1088.84	1085.81	1048.96	1074.54	22.2054	1105.22	1148.3	1081.25	1111.59	33.9733
	51	658.936	731.224	793.63	727.93	67.4073	1153.79	1030.31	1100.39	1094.83	61.9294	1133.18	1133.32	1093.51	1120	22.9442	1186.13	1178.29	1162.06	1175.49	12.275

## Sheet: Fig 3D
	Data	Average PI intensity profiles across spheroids
	Target	KKU-213A
	NOTE	triplicate experiments, mean and SD calculated without zeros
		1:1															2.5:1															5:1
	Distance (pixels)	3 hours					27 hours					51 hours					3 hours					27 hours					51 hours					3 hours					27 hours					51 hours
		N1	N2	N3	Mean	SD	N1	N2	N3	Mean	SD	N1	N2	N3	Mean	SD	N1	N2	N3	Mean	SD	N1	N2	N3	Mean	SD	N1	N2	N3	Mean	SD	N1	N2	N3	Mean	SD	N1	N2	N3	Mean	SD	N1	N2	N3	Mean	SD
	0	0	0	0	#DIV/0!	#DIV/0!	0	0	0	#DIV/0!	#DIV/0!	0	0	0	#DIV/0!	#DIV/0!	0	0	0	#DIV/0!	#DIV/0!	0	1	0	1	#DIV/0!	0	0	14.6667	14.6667	#DIV/0!	0	0	0	#DIV/0!	#DIV/0!	0	0	0	#DIV/0!	#DIV/0!	0	0	0	#DIV/0!	#DIV/0!
	0.2367	0	0	0	#DIV/0!	#DIV/0!	0	0	0	#DIV/0!	#DIV/0!	0	0	0	#DIV/0!	#DIV/0!	0	0	0	#DIV/0!	#DIV/0!	0	2	0	2	#DIV/0!	0	0	12	12	#DIV/0!	0	0	0	#DIV/0!	#DIV/0!	0	0	0	#DIV/0!	#DIV/0!	0	0	0	#DIV/0!	#DIV/0!
	0.4734	0	0	0	#DIV/0!	#DIV/0!	0	0	0	#DIV/0!	#DIV/0!	0	0	0	#DIV/0!	#DIV/0!	0	0	0	#DIV/0!	#DIV/0!	0	2	0	2	#DIV/0!	0	0	9.3333	9.3333	#DIV/0!	0	0	0	#DIV/0!	#DIV/0!	0	0	0	#DIV/0!	#DIV/0!	0	0	0	#DIV/0!	#DIV/0!
	0.71	0	0	0	#DIV/0!	#DIV/0!	0	0	0	#DIV/0!	#DIV/0!	0	0	0	#DIV/0!	#DIV/0!	0	0	0	#DIV/0!	#DIV/0!	0	1.6667	0	1.6667	#DIV/0!	0	0	7.3333	7.3333	#DIV/0!	0	0	0	#DIV/0!	#DIV/0!	0	0	0	#DIV/0!	#DIV/0!	0	0	0	#DIV/0!	#DIV/0!
	0.9467	0	0	0	#DIV/0!	#DIV/0!	0	0	0	#DIV/0!	#DIV/0!	0	0	0	#DIV/0!	#DIV/0!	0	0	0	#DIV/0!	#DIV/0!	0	8	0	8	#DIV/0!	0	0	8.6667	8.6667	#DIV/0!	0	0	0	#DIV/0!	#DIV/0!	0	0	0	#DIV/0!	#DIV/0!	0	0	0	#DIV/0!	#DIV/0!
	1.1834	0	0	0	#DIV/0!	#DIV/0!	0	0	0	#DIV/0!	#DIV/0!	0	0	0	#DIV/0!	#DIV/0!	0	0	0	#DIV/0!	#DIV/0!	0	2.3333	0	2.3333	#DIV/0!	8	0	3.3333	5.66665	3.29986	0	0	0	#DIV/0!	#DIV/0!	0	0	0	#DIV/0!	#DIV/0!	0	0	0	#DIV/0!	#DIV/0!
	1.4201	0	0	0	#DIV/0!	#DIV/0!	0	0	0	#DIV/0!	#DIV/0!	0	0	0	#DIV/0!	#DIV/0!	0	0	0	#DIV/0!	#DIV/0!	0	6	0	6	#DIV/0!	6	0	9.6667	7.83335	2.59275	0	0	0	#DIV/0!	#DIV/0!	0	0	0	#DIV/0!	#DIV/0!	0	0	0	#DIV/0!	#DIV/0!
	1.6567	0	0	0	#DIV/0!	#DIV/0!	0	0	0	#DIV/0!	#DIV/0!	0	0	0	#DIV/0!	#DIV/0!	0	0	0	#DIV/0!	#DIV/0!	0	9	0	9	#DIV/0!	4.3333	0	9.3333	6.8333	3.53553	0	0	0	#DIV/0!	#DIV/0!	0	0	0	#DIV/0!	#DIV/0!	0	0	0	#DIV/0!	#DIV/0!
	1.8934	0	0	0	#DIV/0!	#DIV/0!	0	0	0	#DIV/0!	#DIV/0!	0	0	0	#DIV/0!	#DIV/0!	0	0	0	#DIV/0!	#DIV/0!	0	5	0	5	#DIV/0!	5.3333	0	6.6667	6	0.942856	0	0	0	#DIV/0!	#DIV/0!	0	0.6667	0	0.6667	#DIV/0!	0	0	0	#DIV/0!	#DIV/0!
	2.1301	0	0	0	#DIV/0!	#DIV/0!	0	0	0	#DIV/0!	#DIV/0!	0	0	0	#DIV/0!	#DIV/0!	0	0	0	#DIV/0!	#DIV/0!	0	9	0	9	#DIV/0!	3.6667	0	8	5.83335	3.06411	0	0	0	#DIV/0!	#DIV/0!	0	1	0	1	#DIV/0!	0	0.3333	0	0.3333	#DIV/0!
	2.3668	0	0	0	#DIV/0!	#DIV/0!	0	0	0	#DIV/0!	#DIV/0!	0	0	0	#DIV/0!	#DIV/0!	0	0	0	#DIV/0!	#DIV/0!	2	5	0	3.5	2.12132	2	0	6	4	2.82843	0	0	0	#DIV/0!	#DIV/0!	0	2	0	2	#DIV/0!	0	0	0	#DIV/0!	#DIV/0!
	2.6035	0	0	0	#DIV/0!	#DIV/0!	0	0	0	#DIV/0!	#DIV/0!	0	0	0	#DIV/0!	#DIV/0!	0	0	0	#DIV/0!	#DIV/0!	0	1.6667	0	1.6667	#DIV/0!	2.3333	0	4.3333	3.3333	1.41421	0	0	0	#DIV/0!	#DIV/0!	0	1	0	1	#DIV/0!	0	0	0	#DIV/0!	#DIV/0!
	2.8401	0	0	0	#DIV/0!	#DIV/0!	0	0	0	#DIV/0!	#DIV/0!	0	0	0	#DIV/0!	#DIV/0!	0	0	0	#DIV/0!	#DIV/0!	8	4.3333	0	6.16665	2.59275	0	0	9.6667	9.6667	#DIV/0!	0	0	0	#DIV/0!	#DIV/0!	0	0.3333	0	0.3333	#DIV/0!	0	3.3333	0	3.3333	#DIV/0!
	3.0768	0	0	0	#DIV/0!	#DIV/0!	0	0	0	#DIV/0!	#DIV/0!	0	0	0	#DIV/0!	#DIV/0!	0	0	0	#DIV/0!	#DIV/0!	0	6	0	6	#DIV/0!	1.6667	0	6.3333	4	3.29978	0	0	0	#DIV/0!	#DIV/0!	0	1	0	1	#DIV/0!	0	3	0	3	#DIV/0!
	3.3135	0	0	0	#DIV/0!	#DIV/0!	0	0	0	#DIV/0!	#DIV/0!	0	0	0	#DIV/0!	#DIV/0!	0	0	0	#DIV/0!	#DIV/0!	6	2.3333	0	4.16665	2.59275	0.6667	1.6667	2.3333	1.55557	0.83884	0	0	0	#DIV/0!	#DIV/0!	0	0.3333	0	0.3333	#DIV/0!	0	2	0	2	#DIV/0!
	3.5502	0	0	0	#DIV/0!	#DIV/0!	0	0	0	#DIV/0!	#DIV/0!	0	0	0	#DIV/0!	#DIV/0!	0	0	0	#DIV/0!	#DIV/0!	9	3.6667	0	6.33335	3.77121	0.3333	3	6.3333	3.2222	3.00617	0	0	0	#DIV/0!	#DIV/0!	0	4.3333	0	4.3333	#DIV/0!	0	3	0	3	#DIV/0!
	3.7868	0	0	0	#DIV/0!	#DIV/0!	0	0	0	#DIV/0!	#DIV/0!	0	0	0	#DIV/0!	#DIV/0!	0	0	0	#DIV/0!	#DIV/0!	5	3	0	4	1.41421	1.6667	2	4.3333	2.66667	1.45294	0	0	0	#DIV/0!	#DIV/0!	0	1.6667	0	1.6667	#DIV/0!	0	0.3333	0	0.3333	#DIV/0!
	4.0235	0	0	0	#DIV/0!	#DIV/0!	0	0	0	#DIV/0!	#DIV/0!	0	0	0	#DIV/0!	#DIV/0!	0	0	0	#DIV/0!	#DIV/0!	9	3.6667	0	6.33335	3.77121	1.6667	3	4.3333	3	1.3333	0	0	0	#DIV/0!	#DIV/0!	0	1.6667	0.3333	1	0.942856	0	3.3333	0	3.3333	#DIV/0!
	4.2602	0	0	0	#DIV/0!	#DIV/0!	0	0	0	#DIV/0!	#DIV/0!	0	0	0	#DIV/0!	#DIV/0!	0	0	0	#DIV/0!	#DIV/0!	5	3.6667	0	4.33335	0.942785	3	4.3333	3.3333	3.55553	0.693875	0	0	0	#DIV/0!	#DIV/0!	0	2	0	2	#DIV/0!	0	4.6667	6.3333	5.5	1.17846
	4.4969	0	0	0	#DIV/0!	#DIV/0!	0	0	0	#DIV/0!	#DIV/0!	0	0	0	#DIV/0!	#DIV/0!	0	0	0	#DIV/0!	#DIV/0!	0	0	0	#DIV/0!	#DIV/0!	2	10.6667	3	5.22223	4.74148	0	0	0	#DIV/0!	#DIV/0!	0	3.6667	0	3.6667	#DIV/0!	0	4.3333	1.6667	3	1.88557
	4.7335	0	0	0	#DIV/0!	#DIV/0!	0	0	0	#DIV/0!	#DIV/0!	0	0	0	#DIV/0!	#DIV/0!	0	0	0	#DIV/0!	#DIV/0!	0	1.6667	0	1.6667	#DIV/0!	6.3333	11.6667	0.6667	6.22223	5.50084	0	0	0	#DIV/0!	#DIV/0!	0	3	3.3333	3.16665	0.235679	0	3.6667	5	4.33335	0.942785
	4.9702	0	0	0	#DIV/0!	#DIV/0!	0	0	0	#DIV/0!	#DIV/0!	0	0	0	#DIV/0!	#DIV/0!	0	0	0	#DIV/0!	#DIV/0!	6	0	0	6	#DIV/0!	4.3333	10.3333	0.6667	5.1111	4.88001	0	0	0	#DIV/0!	#DIV/0!	0	2	0	2	#DIV/0!	0	2.3333	3.3333	2.8333	0.707107
	5.2069	0	0	0	#DIV/0!	#DIV/0!	0	0	0	#DIV/0!	#DIV/0!	0	0	0	#DIV/0!	#DIV/0!	0	0	0	#DIV/0!	#DIV/0!	0	2	0	2	#DIV/0!	4.3333	9.6667	1	5	4.37165	0	0	0	#DIV/0!	#DIV/0!	0	5.3333	3.6667	4.5	1.17846	0	3.6667	6	4.83335	1.64989
	5.4436	0	0	0	#DIV/0!	#DIV/0!	0	0	0	#DIV/0!	#DIV/0!	0	0	0.3333	0.3333	#DIV/0!	0	0	0	#DIV/0!	#DIV/0!	0	1	0	1	#DIV/0!	3	14.6667	0.6667	6.11113	7.50062	0	0	0	#DIV/0!	#DIV/0!	0	5.3333	0.3333	2.8333	3.53553	1.6667	4.6667	6	4.11113	2.21943
	5.6803	0	0	0	#DIV/0!	#DIV/0!	0	0	0	#DIV/0!	#DIV/0!	0	0	0.6667	0.6667	#DIV/0!	0	0	2	2	#DIV/0!	3.3333	3	0	3.16665	0.235679	3.3333	16.3333	0.6667	6.77777	8.38206	0	0	0	#DIV/0!	#DIV/0!	0	2	6.3333	4.16665	3.06411	0	7.3333	6	6.66665	0.942785
	5.9169	0	0	0	#DIV/0!	#DIV/0!	0	0	0	#DIV/0!	#DIV/0!	0	0	1	1	#DIV/0!	0	0	0	#DIV/0!	#DIV/0!	0	1	0	1	#DIV/0!	5	17.6667	0.3333	7.66667	8.96911	0	0	0.3333	0.3333	#DIV/0!	0	8.6667	9.3333	9	0.471357	5	6	7.3333	6.1111	1.17061
	6.1536	0	0	0	#DIV/0!	#DIV/0!	0	0	0	#DIV/0!	#DIV/0!	0	0	0	#DIV/0!	#DIV/0!	0	0	0	#DIV/0!	#DIV/0!	0	2	0	2	#DIV/0!	6	22	2	10	10.583	0	0	0.6667	0.6667	#DIV/0!	0	4.3333	6	5.16665	1.17853	3	7.6667	6.6667	5.7778	2.45706
	6.3903	0	0	0	#DIV/0!	#DIV/0!	0	0	0	#DIV/0!	#DIV/0!	0	3.6667	0.3333	2	2.35707	0	0	0	#DIV/0!	#DIV/0!	3	0	0	3	#DIV/0!	7.6667	26.3333	2	12	12.7323	0	0	0.6667	0.6667	#DIV/0!	0	2	6.6667	4.33335	3.29986	6.3333	6	9	7.1111	1.6443
	6.627	0	0	0	#DIV/0!	#DIV/0!	0	0	0	#DIV/0!	#DIV/0!	0	3.3333	1.6667	2.5	1.17846	0	0	0	#DIV/0!	#DIV/0!	0	2	0	2	#DIV/0!	7.6667	26	2	11.8889	12.5447	0	2	0	2	#DIV/0!	0	5.3333	12	8.66665	4.71407	9.3333	9.3333	13.6667	10.7778	2.50189
	6.8636	0	0	0	#DIV/0!	#DIV/0!	0	0	0	#DIV/0!	#DIV/0!	0	3	0.6667	1.83335	1.64989	0	0	0	#DIV/0!	#DIV/0!	11.6667	0.3333	0	6	8.01392	9.6667	29.3333	3.3333	14.1111	13.5578	0	0.3333	0	0.3333	#DIV/0!	0	4.6667	11.6667	8.1667	4.94975	11	7.6667	10.6667	9.7778	1.83585
	7.1003	0	0	0	#DIV/0!	#DIV/0!	0	0	0	#DIV/0!	#DIV/0!	0	13.3333	3	8.16665	7.30675	0	0	0	#DIV/0!	#DIV/0!	10.3333	0.6667	0	5.5	6.83532	8	37	3.6667	16.2222	18.124	0	0.3333	2.3333	1.3333	1.41421	0	3.3333	9	6.16665	4.00696	10.3333	9.3333	11	10.2222	0.838886
	7.337	0	0	0	#DIV/0!	#DIV/0!	0	0	0	#DIV/0!	#DIV/0!	0	11	2	6.5	6.36396	0	0	0.3333	0.3333	#DIV/0!	13	0.6667	0	6.83335	8.72096	8	35.3333	1	14.7778	18.1424	0	0.6667	1.6667	1.1667	0.707107	0	4.6667	8.6667	6.6667	2.82843	13	12	13.6667	12.8889	0.838886
	7.5737	0	0	0	#DIV/0!	#DIV/0!	0	0	0	#DIV/0!	#DIV/0!	0	13.3333	3	8.16665	7.30675	0	0	0	#DIV/0!	#DIV/0!	12.3333	0.6667	0	6.5	8.24953	9.6667	39	1	16.5556	19.9146	0	0	0.6667	0.6667	#DIV/0!	0	4.3333	11	7.66665	4.71407	18	17.3333	16	17.1111	1.01835
	7.8104	0	0	0	#DIV/0!	#DIV/0!	0	0	0	#DIV/0!	#DIV/0!	0	16.6667	6.6667	11.6667	7.07107	0	0	0	#DIV/0!	#DIV/0!	13.3333	1.6667	0	7.5	8.24953	10.3333	37.6667	2	16.6667	18.6578	0	2	1.6667	1.83335	0.235679	0	5	12	8.5	4.94975	16.3333	16.6667	14	15.6667	1.45297
	8.047	0	0	0	#DIV/0!	#DIV/0!	0	0	0	#DIV/0!	#DIV/0!	0	10.3333	4.6667	7.5	4.00689	0	0	0	#DIV/0!	#DIV/0!	14.6667	1	0	7.83335	9.66382	13.6667	39	3.6667	18.7778	18.2127	0	2	4.3333	3.16665	1.64989	0	11	11	11	0	15	22.3333	19	18.7778	3.6717
	8.2837	0	0	0	#DIV/0!	#DIV/0!	0	0	0	#DIV/0!	#DIV/0!	0	7.3333	4.3333	5.8333	2.12132	0	0	0.6667	0.6667	#DIV/0!	14.3333	10	0	12.1667	3.06411	10.3333	34	1.6667	15.3333	16.7365	0	1.6667	1	1.33335	0.471428	0	3	16.3333	9.66665	9.42807	16.3333	25	19	20.1111	4.4389
	8.5204	0	0	0	#DIV/0!	#DIV/0!	0	0	0	#DIV/0!	#DIV/0!	0	9.6667	6.3333	8	2.35707	0	1.2223	1	1.11115	0.15719	16.6667	10.6667	0	13.6667	4.24264	13.3333	38	2	17.7778	18.4069	0	5	0.6667	2.83335	3.06411	0	11	13.3333	12.1667	1.64989	19	17.6667	17.3333	18	0.881923
	8.7571	0	0	0	#DIV/0!	#DIV/0!	0	0	0	#DIV/0!	#DIV/0!	0	10.3333	4.3333	7.3333	4.24264	0	1.664	1.6667	1.66535	0.00190919	13.3333	11	0	12.1667	1.64989	13.3333	36.3333	3	17.5555	17.063	0	3.6667	2	2.83335	1.17853	0	6	15	10.5	6.36396	18.3333	18	20.6667	19	1.45299
	8.9937	0	0	0	#DIV/0!	#DIV/0!	0	0	0	#DIV/0!	#DIV/0!	0	7.6667	5.3333	6.5	1.64996	1.453	2.75	2	2.06767	0.651142	14.3333	14.3333	0	14.3333	0	15.3333	36.3333	3.3333	18.3333	16.7033	0	1.6667	2.3333	2	0.471357	4.3333	9.6667	13	9	4.37165	17.3333	24.6667	23.6667	21.8889	3.97682
	9.2304	0	0	0	#DIV/0!	#DIV/0!	0	0	0	#DIV/0!	#DIV/0!	0	11.6667	7.3333	9.5	3.06418	1.534	3.4456	3.3333	2.77097	1.07272	16.3333	12.3333	0	14.3333	2.82843	12.3333	36.3333	0.6667	16.4444	18.1852	0	3.6667	2	2.83335	1.17853	5	7.3333	11	7.77777	3.02459	17.6667	23.3333	22.3333	21.1111	3.02455
	9.4671	0	0	0	#DIV/0!	#DIV/0!	0	0	0	#DIV/0!	#DIV/0!	0	7.3333	7.6667	7.5	0.235749	0	2.3333	5	3.66665	1.88564	16	12	0	14	2.82843	16.3333	34	3	17.7778	15.5504	0	3.3333	2	2.66665	0.942785	3	8	15.3333	8.77777	6.20333	17.3333	29	23	23.1111	5.83414
	9.7038	0	0	0	#DIV/0!	#DIV/0!	0	0	0	#DIV/0!	#DIV/0!	0	8.6667	7.3333	8	0.942856	0	5.446	6.3333	5.88965	0.627416	16	14.3333	0	15.1667	1.17853	16.6667	40.3333	5.3333	20.7778	17.8585	0	3	3.6667	3.33335	0.471428	5.3333	5	13.6667	8	4.91033	14.6667	28	24.6667	22.4445	6.93887
	9.9404	0	0	0	#DIV/0!	#DIV/0!	0	0	0	#DIV/0!	#DIV/0!	0	11	7.6667	9.33335	2.357	4.6667	7.2266	6.3333	6.07553	1.29927	16	13.6667	0	14.8333	1.64989	13.6667	43.6667	2.3333	19.8889	21.3577	0	3.6667	2	2.83335	1.17853	5	5.3333	14.6667	8.33333	5.48739	11	29.3333	23.3333	21.2222	9.34719
	10.1771	0	0	0	#DIV/0!	#DIV/0!	0	0	0	#DIV/0!	#DIV/0!	0	6	12	9	4.24264	5.3333	10.3333	9.3333	8.3333	2.64575	15	14.3333	0	14.6667	0.471428	16	38.3333	4.3333	19.5555	17.2766	0	3	3.3333	3.16665	0.235679	3	5	13.6667	7.22223	5.66995	14	26.6667	29.6667	23.4445	8.31556
	10.4138	0	0	0	#DIV/0!	#DIV/0!	0	0	0	#DIV/0!	#DIV/0!	0	7.6667	9	8.33335	0.942785	4.6667	10.3333	8.6667	7.8889	2.91227	16	13.3333	0	14.6667	1.88564	16	50.6667	2	22.8889	25.054	0	3	6	4.5	2.12132	4.3333	9	13.6667	9	4.6667	16.6667	28	26.3333	23.6667	6.11916
	10.6505	0	0	0	#DIV/0!	#DIV/0!	0	0	0	#DIV/0!	#DIV/0!	0	7.6667	10.6667	9.1667	2.12132	6.3333	12	8	8.77777	2.91231	14.6667	16	0	15.3333	0.942785	19.3333	41	2.3333	20.8889	19.3802	0	4.3333	4.3333	4.3333	0	6	11	11	9.33333	2.88675	15	31.6667	27.3333	24.6667	8.64742
	10.8872	0	0	0	#DIV/0!	#DIV/0!	0	0	0	#DIV/0!	#DIV/0!	0.3333	6.3333	12.3333	6.3333	6	7.6667	13	11	10.5556	2.69428	16.3333	15	0	15.6667	0.942785	16.6667	37	1	18.2222	18.0503	0	3.6667	5	4.33335	0.942785	9.3333	7.6667	16	11	4.40958	11	33.6667	30.6667	25.1111	12.3123
	11.1238	0	0	0	#DIV/0!	#DIV/0!	0	0	0	#DIV/0!	#DIV/0!	0	7.6667	9.6667	8.6667	1.41421	6.6667	12	10.6667	9.7778	2.77554	17	14.3333	0	15.6667	1.88564	18.3333	33.6667	3.6667	18.5556	15.0012	0	4.6667	6.3333	5.5	1.17846	2	9	13.3333	8.1111	5.7187	16.3333	34	32	27.4444	9.67435
	11.3605	0	0	0	#DIV/0!	#DIV/0!	0	0	0	#DIV/0!	#DIV/0!	0.6667	8	10.6667	6.44447	5.1783	7.6667	9.6667	13	10.1111	2.69428	17.3333	14.6667	0	16	1.88557	17.3333	42.3333	4.3333	21.3333	19.3132	0	6.6667	6.6667	6.6667	0	3.3333	8.6667	11.6667	7.8889	4.2208	15	37	30.3333	27.4444	11.2809
	11.5972	0	0	0	#DIV/0!	#DIV/0!	0	0.6667	0	0.6667	#DIV/0!	1	12	10.6667	7.8889	6.00309	19	11	14.6667	14.8889	4.00463	16	16.6667	0	16.3333	0.471428	18.3333	39	4.3333	20.5555	17.4399	0	6	6	6	0	6	7.6667	13.3333	9	3.84416	15	45.3333	35	31.7778	15.4212
	11.8339	0	0	0	#DIV/0!	#DIV/0!	0	0.3333	0	0.3333	#DIV/0!	2.3333	10.6667	11.6667	8.22223	5.12442	13.3333	17.3333	11	13.8889	3.20299	17.6667	16.6667	0	17.1667	0.707107	20.3333	35	2.3333	19.2222	16.3617	0	8	4.3333	6.16665	2.59275	0	7.6667	16.3333	12	6.12821	16	48	33.6667	32.5556	16.0289
	12.0705	0	0	0	#DIV/0!	#DIV/0!	0	0.3333	1	0.66665	0.471428	3.3333	8	13.6667	8.33333	5.17476	15.3333	13.3333	13	13.8889	1.26197	16.6667	16.6667	0	16.6667	0	23.3333	33.3333	7.3333	21.3333	13.1149	0	5.3333	3.3333	4.3333	1.41421	0	9.6667	16	12.8333	4.47832	15	49	33.3333	32.4444	17.0174
	12.3072	0	0	0	#DIV/0!	#DIV/0!	2	7.6667	0.6667	3.44447	3.71684	3.6667	10.6667	13	9.11113	4.85721	10.3333	16	12.3333	12.8889	2.87391	17.6667	18	0	17.8333	0.235679	26	31	4.3333	20.4444	14.1749	0	8	5.3333	6.66665	1.88564	0	10.3333	17.3333	13.8333	4.94975	17.3333	43.6667	31	30.6667	13.1699
	12.5439	0	0	0	#DIV/0!	#DIV/0!	1	3.6667	0	2.33335	1.88564	5	11.6667	12.3333	9.66667	4.05517	14.6667	18.3333	14	15.6667	2.33331	18	19	0	18.5	0.707107	23.6667	34.6667	4.6667	21	15.1767	0	5	5.3333	5.16665	0.235679	0	13	18	15.5	3.53553	14.6667	46.6667	35	32.1111	16.1944
	12.7806	0	0	0	#DIV/0!	#DIV/0!	3	6.3333	0.3333	3.2222	3.00617	3	13	14	10	6.08276	13	16.3333	11.6667	13.6667	2.40367	19.6667	17.3333	0	18.5	1.64996	28.3333	31	6.6667	22	13.3458	0	6.6667	6.3333	6.5	0.235749	0	9.6667	16.3333	13	4.714	15.3333	45.3333	35.3333	32	15.2753
	13.0173	0	0	0	#DIV/0!	#DIV/0!	3.3333	7.3333	0.6667	3.77777	3.35545	4.6667	13	16	11.2222	5.87207	17.3333	20.3333	9	15.5555	5.87207	11.6667	18	0	14.8333	4.47832	29	32.3333	7.3333	22.8889	13.5742	0	5.3333	4.6667	5	0.471357	0	12	17.3333	14.6667	3.77121	17.6667	48	39.6667	35.1111	15.6714
	13.2539	0	0	2	2	#DIV/0!	7.3333	7.3333	1.6667	5.44443	3.27161	5.3333	13.6667	16.6667	11.8889	5.87213	14	20.3333	10.3333	14.8889	5.05891	17.3333	19	0	18.1667	1.17853	29.3333	31	9.6667	23.3333	11.865	0	5.3333	8.6667	7	2.35707	0	11	17.6667	14.3333	4.71407	21	45	36.6667	34.2222	12.1853
	13.4906	0	0	0	#DIV/0!	#DIV/0!	3.6667	6	0.3333	3.33333	2.84802	5	13.3333	16.3333	11.5555	5.87207	16	16	10.3333	14.1111	3.27167	16.3333	20.3333	0	18.3333	2.82843	32.6667	30.3333	10.3333	24.4444	12.2762	0	5.3333	6.6667	6	0.942856	0	13.3333	19	16.1667	4.00696	20.3333	38.3333	39.3333	32.6666	10.6927
	13.7273	0	0	0	#DIV/0!	#DIV/0!	4.3333	9	0	6.66665	3.29986	6.3333	15	20.3333	13.8889	7.06583	18	19	9.3333	15.4444	5.31596	17.3333	22	0	19.6667	3.29986	34.6667	30.6667	6.3333	23.8889	15.3346	0	7.3333	7.3333	7.3333	0	0	13.3333	21	17.1667	5.42118	16.6667	40.6667	38	31.7778	13.1543
	13.964	0	0	0	#DIV/0!	#DIV/0!	6	11.6667	0	8.83335	4.00696	6.6667	16.3333	18.3333	13.7778	6.23903	19.6667	14	10.3333	14.6667	4.70228	18	18	0	18	0	30.6667	35	12	25.8889	12.2217	0	8.6667	9.6667	9.1667	0.707107	0	11	23.3333	17.1667	8.72096	23.3333	40.3333	39.6667	34.4444	9.62829
	14.2006	0	0	0	#DIV/0!	#DIV/0!	8	9	3	6.66667	3.21455	8.6667	15	21	14.8889	6.1674	17.6667	14.6667	9.3333	13.8889	4.2208	19	17.6667	0	18.3333	0.942785	32.6667	33.3333	7.3333	24.4444	14.8224	0	5	8.6667	6.83335	2.59275	0	13.3333	20.6667	17	5.1855	21.6667	36.6667	37	31.7778	8.75806
	14.4373	0	0	0	#DIV/0!	#DIV/0!	11.6667	9.6667	1	7.44447	5.66995	9.3333	16.3333	19.3333	15	5.1316	16.6667	13.3333	8.6667	12.8889	4.01847	20.3333	19	0	19.6667	0.942785	36	35	9.6667	26.8889	14.9232	0	6.6667	10.6667	8.6667	2.82843	0	11.6667	29.6667	20.6667	12.7279	23.3333	39.3333	35.3333	32.6666	8.32666
	14.674	0	0	0	#DIV/0!	#DIV/0!	12	15.3333	0.6667	9.33333	7.68834	14	16	23	17.6667	4.72582	15	11	8.6667	11.5556	3.20299	27.3333	19.6667	0	23.5	5.4211	39	36.3333	11.6667	29	15.0702	0	9	9.3333	9.16665	0.235679	0.6667	11	22.3333	11.3333	10.8371	23.3333	41	39.3333	34.5555	9.7544
	14.9107	0	0	0	#DIV/0!	#DIV/0!	11.6667	12.3333	1	8.33333	6.35959	9.6667	18.3333	23.6667	17.2222	7.06582	17.6667	12.3333	13.6667	14.5556	2.77558	24.6667	19	0	21.8333	4.00696	44	41	10.3333	31.7778	18.6319	0	9	10.3333	9.66665	0.942785	0	14.6667	22.3333	18.5	5.4211	24.6667	46.6667	39	36.7778	11.1671
	15.1473	0	0.6667	0	0.6667	#DIV/0!	12.3333	17.3333	0.3333	9.99997	8.73689	12.3333	18	22	17.4444	4.85724	21.6667	12	12	15.2222	5.58107	27.6667	23.6667	0	25.6667	2.82843	41.3333	40.6667	14	32	15.592	0	7.3333	10.3333	8.8333	2.12132	1	13	23	12.3333	11.0151	23	43.6667	41.3333	36	11.3186
	15.384	0	1	0	1	#DIV/0!	9.6667	18.3333	3.6667	10.5556	7.37359	14.6667	18.3333	20.6667	17.8889	3.02459	19.3333	9.3333	12	13.5555	5.1783	30.6667	32.3333	0	31.5	1.17846	39.6667	42.3333	13.3333	31.7778	16.0289	0	7.3333	11.6667	9.5	3.06418	0	12	20.6667	16.3333	6.12828	22.3333	42.3333	39.6667	34.7778	10.8594
	15.6207	0	0	0	#DIV/0!	#DIV/0!	15	14.6667	3.3333	11	6.64165	13.6667	23	23.3333	20	5.48733	18.3333	11	9	12.7778	4.91406	30.3333	33.6667	0	32	2.35707	39	42.6667	12.3333	31.3333	16.5563	0	11	12.3333	11.6667	0.942785	1	15	21.6667	12.5556	10.548	27.3333	48	39.6667	38.3333	10.3977
	15.8574	0	0	3	3	#DIV/0!	17.3333	16.6667	3.6667	12.5556	7.7052	14.6667	22.3333	21.6667	19.5556	4.24698	18.3333	9	8	11.7778	5.69923	29.6667	34.6667	0	32.1667	3.53553	46.3333	42	15	34.4444	16.9782	0	7.3333	13.6667	10.5	4.47839	0	14	26.3333	20.1667	8.72096	27.6667	42.3333	37	35.6667	7.42365
	16.0941	2	1.6667	0.3333	1.33333	0.881942	14.6667	17.6667	5	12.4445	6.61929	18	21.6667	24.6667	21.4445	3.3389	18	7.6667	7.6667	11.1111	5.96593	29	32.3333	0	30.6667	2.357	44	42	13.6667	33.2222	16.9651	0	8	20.6667	14.3333	8.95671	0	13.3333	23.6667	18.5	7.30682	29	46	37	37.3333	8.5049
	16.3307	0	2	0	2	#DIV/0!	13.6667	20.6667	3	12.4445	8.89654	15	23	26.3333	21.4444	5.82458	20.3333	9.3333	14.6667	14.7778	5.50084	35	35.3333	0	35.1667	0.235679	44.6667	46	17.3333	36	16.1796	1	7.3333	13.6667	7.33333	6.33335	0.3333	15.3333	22.3333	12.6666	11.2398	27.3333	46.3333	42.3333	38.6666	10.0167
	16.5674	0.3333	0	0.6667	0.5	0.235749	17.6667	19.3333	4.3333	13.7778	8.22149	20.3333	23.6667	28	24	3.8442	20.3333	11.6667	10.3333	14.1111	5.42967	31	35	0	33	2.82843	47	46.3333	14.6667	36	18.4782	0	9.3333	11.6667	10.5	1.64996	1.6667	17.3333	20.3333	13.1111	10.024	31.6667	43.6667	43.3333	39.5556	6.83399
	16.8041	0	2.3333	0	2.3333	#DIV/0!	16	17.6667	1	11.5556	9.1793	23.3333	24.6667	26.3333	24.7778	1.50308	20.3333	9	13	14.1111	5.74777	34	34	0	34	0	47.6667	46.6667	15	36.4445	18.5782	0	7.6667	10.6667	9.1667	2.12132	3	16.3333	25	14.7778	11.0822	29.3333	44	44	39.1111	8.46782
	17.0408	1.6667	1	1.6667	1.44447	0.384919	15	22	4.3333	13.7778	8.89654	22.3333	22	26.3333	23.5555	2.41138	20.6667	9.3333	13	14.3333	5.78315	30.6667	36.3333	0	33.5	4.00689	52.6667	47.6667	16.6667	39	19.5021	0	7.3333	9.6667	8.5	1.64996	3	17.6667	19.3333	13.3333	8.98764	28.3333	46.6667	40.6667	38.5556	9.34725
	17.2774	2	2	2	2	0	18.3333	21.6667	5.3333	15.1111	8.63029	21.6667	20.3333	30.3333	24.1111	5.42967	20.3333	10.3333	13	14.5555	5.1783	39.6667	35	0	37.3333	3.29986	56.3333	49	16.6667	40.6667	21.1055	0	8	11	9.5	2.12132	6	21.6667	21	16.2222	8.85899	32.3333	49.6667	42.6667	41.5556	8.71996
	17.5141	3	2	3.3333	2.77777	0.693875	19.3333	20.6667	3.6667	14.5556	9.45357	25	22.3333	30.3333	25.8889	4.0734	21	12	11.6667	14.8889	5.29499	36.6667	33	0	34.8333	2.59275	55	55.3333	16.3333	42.2222	22.4211	1.6667	9.3333	12.3333	7.77777	5.5008	6	18.3333	24.6667	16.3333	9.4927	38	47.6667	45	43.5556	4.9926
	17.7508	4.3333	0.6667	0.3333	1.77777	2.21943	21.6667	21	3.6667	15.4445	10.2053	25	26	29.3333	26.7778	2.26893	21.6667	12.3333	11	15	5.81189	35	34.6667	0	34.8333	0.235679	60	59.6667	16.6667	45.4445	24.9228	0.3333	9	8.6667	6	4.91033	4.3333	27.6667	26.3333	19.4444	13.1036	38.3333	52.3333	43.3333	44.6666	7.0946
	17.9875	4.3333	3.6667	3	3.66667	0.66665	19.3333	19.6667	3.3333	14.1111	9.33534	28.3333	25.3333	30.6667	28.1111	2.67363	20.3333	11.6667	11.6667	14.5556	5.00366	40.3333	39.6667	0	40	0.471357	56.3333	60	18.3333	44.8889	23.0708	0	9.6667	8.6667	9.1667	0.707107	3	35	23	20.3333	16.1658	36.6667	49.6667	43.6667	43.3334	6.50641
	18.2242	4.6667	3	1.6667	3.11113	1.50308	19.6667	19.3333	7.3333	15.4444	7.02643	25	24	30.3333	26.4444	3.40477	18	12	14	14.6667	3.05505	34	42.3333	0	38.1667	5.89253	61	70.6667	17.3333	49.6667	28.4156	0.3333	9.3333	10.3333	6.66663	5.50757	5.3333	41	27.3333	24.5555	17.9949	39.6667	56.3333	46	47.3333	8.41292
	18.4608	2.3333	1.6667	1.6667	1.8889	0.384862	21.6667	22.3333	8	17.3333	8.08977	28	26.3333	28	27.4444	0.96227	19.6667	10.3333	16.3333	15.4444	4.72976	36.6667	31.6667	0	34.1667	3.53553	59.3333	63.3333	20.3333	47.6666	23.7557	1.6667	9	10.3333	7	4.66664	6.3333	39	26	23.7778	16.4463	47	53.6667	52.3333	51	3.52767
	18.6975	5	3	4.3333	4.1111	1.01835	20.6667	17.6667	6.3333	14.8889	7.55968	30.3333	26.6667	32	29.6667	2.72843	21	12.3333	14.6667	16	4.48455	40.3333	25.3333	0	32.8333	10.6066	62.3333	61.3333	24	49.2222	21.8488	3.3333	9	9.3333	7.2222	3.37201	8	32.3333	26.3333	22.2222	12.6769	46	61	51	52.6667	7.63763
	18.9342	5.3333	3	3.6667	4	1.20183	19.6667	21.6667	7.6667	16.3334	7.57188	32	26.6667	31.6667	30.1111	2.98762	23.6667	13	13	16.5556	6.15842	34.6667	26.6667	0	30.6667	5.65685	70	59	19.6667	49.5556	26.4624	3.3333	13	10.3333	8.88887	4.9926	7.3333	32.6667	32.3333	24.1111	14.531	54	56.6667	51	53.8889	2.83498
	19.1709	7.3333	5	4.3333	5.55553	1.57527	19.3333	19.6667	6	15	7.79601	34	31.6667	34	33.2222	1.34713	19.3333	13.3333	13	15.2222	3.56422	40.6667	36	3.6667	26.7778	20.1504	62.6667	58	25	48.5556	20.5327	0	11.6667	10.6667	11.1667	0.707107	9.6667	27.3333	31.6667	22.8889	11.6539	57	54	48.3333	53.1111	4.4012
	19.4075	6.3333	7.3333	2.3333	5.3333	2.64575	17.3333	23	8.6667	16.3333	7.21878	37	29	34	33.3333	4.04145	21.6667	14.6667	14.6667	17	4.04145	35	35	0.6667	23.5556	19.8223	66.3333	51.3333	25.3333	47.6666	20.7445	1.6667	11	11	7.8889	5.38858	10.6667	28.3333	30.6667	23.2222	10.9358	58.3333	59.3333	49.3333	55.6666	5.50757
	19.6442	5	4.3333	2	3.77777	1.57527	19	19	6.6667	14.8889	7.12063	33.6667	30.3333	32.6667	32.2222	1.71057	24	13.3333	10.3333	15.8889	7.18282	41	36.3333	0.6667	26	22.063	69.6667	54.6667	23.3333	49.2222	23.6417	2.3333	11	11.6667	8.33333	5.20686	9.6667	22	31	20.8889	10.71	60	60	47.6667	55.8889	7.12063
	19.8809	8.6667	4.6667	2.3333	5.22223	3.20304	19.6667	20.3333	9.6667	16.5556	5.97524	41	26.3333	34.6667	34	7.35604	20.3333	13.6667	10.3333	14.7778	5.09174	42.6667	39.6667	1.6667	28	22.8546	65.3333	47.6667	23.6667	45.5556	20.9134	3.3333	12	12.3333	9.2222	5.10266	14	17.3333	30.6667	20.6667	8.8192	60.6667	65	49	58.2222	8.27536
	20.1176	7.3333	5.3333	2	4.88887	2.69428	17.3333	19.6667	7.3333	14.7778	6.55181	42	32.3333	36.3333	36.8889	4.85724	23.6667	16.3333	13.3333	17.7778	5.31598	40.3333	40.3333	3.6667	28.1111	21.1695	68	49.6667	23	46.8889	22.6282	1.6667	11.6667	13.3333	8.8889	6.30987	14.6667	21.6667	36	24.1111	10.8747	63.3333	70.6667	49.6667	61.2222	10.658
	20.3542	7.3333	6	3	5.44443	2.21943	18	20.3333	6.6667	15	7.31054	46	29.6667	36.6667	37.4445	8.19438	27.6667	15	12.3333	18.3333	8.19217	39.3333	37	5.3333	27.2222	18.9922	73.3333	48.3333	22.3333	48	25.5016	2.3333	10.3333	12	8.2222	5.16757	16.6667	18	40.3333	25	13.2958	62	71	49	60.6667	11.0604
	20.5909	6.3333	4.3333	4.6667	5.1111	1.0715	16.6667	23.3333	10.3333	16.7778	6.50071	50.6667	31.6667	38.3333	40.2222	9.63982	26	15	10.6667	17.2222	7.90451	39.3333	34	6.3333	26.5555	17.7148	76.3333	49	20.6667	48.6667	27.8348	4.3333	10.6667	10.6667	8.55557	3.65659	15.3333	19.3333	42	25.5555	14.3811	61.3333	88.6667	50.3333	66.7778	19.7381
	20.8276	6.3333	6	3.3333	5.2222	1.6443	20.3333	20.3333	10.6667	17.1111	5.58101	49.6667	32.6667	38	40.1111	8.6944	24.6667	14.6667	11.6667	17	6.80686	39	36.3333	7.6667	27.6667	17.3717	76.6667	49.3333	22.3333	49.4444	27.1669	2	14.6667	13	9.8889	6.88263	15	19	44	26	15.7162	65	70	47	60.6667	12.0968
	21.0643	7.6667	6.3333	3.3333	5.77777	2.21947	17.6667	21.6667	10.6667	16.6667	5.56776	52.3333	31	39.3333	40.8889	10.7514	24	15.3333	9.6667	16.3333	7.21879	39.3333	34.6667	9.3333	27.7778	16.1429	73.3333	46	25	48.1111	24.2357	5	10.6667	13	9.55557	4.11412	21.6667	20.6667	49	30.4445	16.0773	67	63.3333	56.3333	62.2222	5.41946
	21.301	8.6667	6	4.3333	6.33333	2.18585	18	21	9.3333	16.1111	6.05838	56.6667	34.6667	42.6667	44.6667	11.1355	23.3333	16.6667	11.6667	17.2222	5.85311	37.6667	39.3333	11.6667	29.5556	15.5146	75.3333	46.3333	24	48.5555	25.7387	5.3333	11	14.6667	10.3333	4.70228	22	20.6667	53.6667	32.1111	18.6796	64	55	59.3333	59.4444	4.50103
	21.5376	8	8	2	6	3.4641	16.6667	21	10.6667	16.1111	5.189	58	33.6667	41	44.2222	12.4826	24	16	11	17	6.55744	39.3333	41	15	31.7778	14.5539	76.6667	41.3333	25.3333	47.7778	26.2665	4.6667	12.3333	12.3333	9.77777	4.42631	23.3333	16	60.6667	33.3333	23.9537	67	49.6667	54.6667	57.1111	8.92145
	21.7743	11	8	5.3333	8.1111	2.83498	16.6667	21	12	16.5556	4.50103	55.3333	33.3333	39.6667	42.7778	11.3252	22.3333	13.6667	13.3333	16.4444	5.10263	44.6667	38	15	32.5556	15.5647	73.6667	40.6667	22.3333	45.5556	26.0136	4.3333	15	10.6667	10	5.36451	23	16.6667	60	33.2222	23.4054	69	46.3333	54.6667	56.6667	11.4649
	22.011	7.6667	7.6667	5	6.7778	1.53962	15.3333	19.3333	9	14.5555	5.21037	60	35	37	44	13.8924	28	19	10.3333	19.1111	8.83387	37	36.6667	19.3333	31	10.105	72.3333	42	25.3333	46.5555	23.8289	3.6667	10.6667	12	8.7778	4.47626	26.3333	19.6667	59.3333	35.1111	21.2402	69.3333	40.3333	61.3333	57	14.9778
	22.2477	11	9	3	7.66667	4.16333	14	18	11.6667	14.5556	3.20299	55.6667	32.3333	42	43.3333	11.7237	24	17.6667	13.6667	18.4445	5.21037	41	37	25.3333	34.4444	8.14	79.3333	39	30.3333	49.5555	26.1498	5	14	14.6667	11.2222	5.39891	24	16.6667	56.6667	32.4445	21.2951	72	36	55.3333	54.4444	18.0165
	22.4843	8	9.3333	4.6667	7.33333	2.40367	14.6667	17.3333	11.6667	14.5556	2.83493	57.6667	34.6667	44	45.4445	11.5678	22.3333	16.6667	13	17.3333	4.70223	38	34	29	33.6667	4.50925	75.6667	42.3333	25.3333	47.7778	25.6046	6	17.3333	14	12.4444	5.82458	20.6667	17.3333	55.3333	31.1111	21.0431	72.6667	33.6667	55.6667	54	19.5533
	22.721	9.3333	8.6667	4.6667	7.55557	2.52394	13	16.6667	10.3333	13.3333	3.17983	62	37	41	46.6667	13.4288	26	16.6667	14	18.8889	6.30108	46.3333	36	31.6667	38	7.53507	80	44.6667	28.3333	51	26.4092	6	11	11.6667	9.55557	3.0972	19.6667	18	45.3333	27.6667	15.3224	70.6667	31.6667	57.6667	53.3334	19.8578
	22.9577	8	9.3333	3.6667	7	2.9627	12.3333	16.3333	16	14.8889	2.21945	68	38	39.3333	48.4444	16.9487	25	16.3333	13.3333	18.2222	6.05838	44.6667	38	31.6667	38.1111	6.50071	79.3333	39.6667	29.3333	49.4444	26.3951	5.3333	12.3333	16	11.2222	5.41946	21	22	41.3333	28.1111	11.4617	76.6667	31.6667	55.3333	54.5556	22.5101
	23.1944	9.3333	9.3333	5	7.88887	2.50183	11	19.3333	15.3333	15.2222	4.16776	63.6667	36.6667	45	48.4445	13.8256	27.3333	16	12	18.4444	7.95355	43.3333	41	28.3333	37.5555	8.07145	80	53.3333	29	54.1111	25.5089	4.3333	13.3333	16.6667	11.4444	6.37997	19.6667	24	39.6667	27.7778	10.5216	84	32.6667	55.6667	57.4445	25.7128
	23.4311	11	9.6667	5.3333	8.66667	2.96276	15	17.6667	14	15.5556	1.89543	63.3333	39	46	49.4444	12.527	23.3333	19.3333	12	18.2222	5.74777	39.6667	40.3333	31.6667	37.2222	4.82276	81.3333	55.6667	29.3333	55.4444	26.0007	7.6667	13	12.3333	11	2.90591	19.3333	24	32.6667	25.3333	6.76596	82.6667	40.3333	53.3333	58.7778	21.6855
	23.6677	10.3333	10.3333	5.3333	8.66663	2.88675	13.3333	19.6667	13.3333	15.4444	3.65659	62.3333	39.6667	43.3333	48.4444	12.167	26.6667	19	14.6667	20.1111	6.07667	44	46	29	39.6667	9.29157	83.6667	50.6667	29.3333	54.5556	27.3747	7.6667	14	17.3333	13	4.91027	17.3333	26	29	24.1111	6.05838	85.3333	41.3333	52.3333	59.6666	22.8983
	23.9044	12	9	5	8.66667	3.51188	14	17.6667	12	14.5556	2.87391	68.3333	38.3333	49.6667	52.1111	15.1486	23.6667	19.3333	18	20.3333	2.96276	44.6667	50.6667	34	43.1111	8.44154	82.6667	47.6667	32	54.1111	25.9408	4.3333	12.3333	16.6667	11.1111	6.25688	17.3333	23	22	20.7778	3.02461	84	41	59.6667	61.5556	21.5621
	24.1411	11.6667	9	3.6667	8.11113	4.0734	15	15	16.6667	15.5556	0.96227	65	36	40.3333	47.1111	15.643	26.3333	18.3333	11	18.5555	7.66907	42.6667	47.6667	28	39.4445	10.2216	80.6667	49.3333	28.3333	52.7778	26.3362	7.3333	11.6667	17.3333	12.1111	5.01479	17.6667	21.6667	19	19.4445	2.0367	83.6667	38.3333	54.6667	58.8889	22.9597
	24.3778	12	9.3333	6.3333	9.2222	2.83498	18.3333	18	15	17.1111	1.83585	64	37	43.3333	48.1111	14.1199	23.6667	19	12	18.2222	5.87211	46	41	31	39.3333	7.63763	78	49	32	53	23.2594	7.3333	11	14.6667	11	3.6667	16	21	18.3333	18.4444	2.50185	87.3333	43.6667	52	61	23.1828
	24.6144	9.6667	7.6667	6.6667	8.00003	1.52753	13.6667	16.6667	12.3333	14.2222	2.21947	62.3333	36.3333	41.3333	46.6666	13.7961	26	16.6667	15.3333	19.3333	5.81187	40.6667	38	32.3333	37	4.25575	81.3333	48.3333	34	54.5555	24.2724	8	13	12.3333	11.1111	2.71484	19.6667	17.6667	16.3333	17.8889	1.67777	92.3333	41	56.3333	63.2222	26.3509
	24.8511	12.3333	9	5.3333	8.88887	3.50132	15	15	16.3333	15.4444	0.769781	68	40.3333	46.3333	51.5555	14.5539	24	19.6667	14.6667	19.4445	4.67062	42.6667	47	33.6667	41.1111	6.8014	78	47.6667	35.3333	53.6667	21.957	8	13	13	11.3333	2.88675	16.6667	18.3333	15	16.6667	1.66665	85.3333	42	58	61.7778	21.9123
	25.0878	12.3333	8.6667	6	9	3.17978	15	18	18.3333	17.1111	1.83585	67.6667	43.3333	42.3333	51.1111	14.3463	26	16.6667	16.6667	19.7778	5.38858	45	37	34	38.6667	5.68624	75.3333	47	32	51.4444	22.0059	7.3333	12	13.6667	11	3.28298	19.6667	18.3333	14	17.3333	2.96274	84	39.3333	51.3333	58.2222	23.1165
	25.3245	12	9.3333	8.6667	10	1.76383	16.6667	15.3333	14.6667	15.5556	1.01836	61	42	49.3333	50.7778	9.58201	25	19.3333	16	20.1111	4.55014	39.3333	39	35.3333	37.8889	2.21945	72	45	32.3333	49.7778	20.2604	7.3333	13.6667	11.6667	10.8889	3.23755	20.3333	16.3333	14.6667	17.1111	2.91227	82	39	49.3333	56.7778	22.4458
	25.5611	12	7.3333	6	8.44443	3.15055	16	20.3333	16.6667	17.6667	2.33331	63.6667	42.3333	45.3333	50.4444	11.5486	23.6667	15	16	18.2222	4.74148	38.3333	41.3333	29.6667	36.4444	6.05832	76.3333	44	34	51.4444	22.1267	7.6667	13.6667	11	10.7778	3.00617	19	19.6667	14.6667	17.7778	2.71484	74	35.3333	51.3333	53.5555	19.4289
	25.7978	13.3333	11	9	11.1111	2.16879	17.3333	20.3333	16	17.8889	2.21943	63.3333	38	42	47.7778	13.6191	26.6667	17.3333	18.3333	20.7778	5.12442	39.6667	36.3333	34	36.6667	2.84802	77.6667	42.6667	36.6667	52.3334	22.1435	8.6667	12.3333	12.3333	11.1111	2.11691	22	20.6667	16	19.5556	3.15055	77.6667	31	52	53.5556	23.3722
	26.0345	12.3333	11	4.3333	9.2222	4.28607	11.6667	18.3333	15.3333	15.1111	3.33885	64	40.6667	42.6667	49.1111	12.9329	19.6667	23.3333	19	20.6667	2.33331	37.6667	36	31.6667	35.1111	3.09719	83.6667	47.6667	37	56.1111	24.4525	9	12.3333	12	11.1111	1.83585	21.6667	17.6667	14	17.7778	3.83456	72.6667	32.3333	48	51	20.3334
	26.2712	11	12	5.3333	9.44443	3.59528	15	16.6667	17.3333	16.3333	1.20184	63.3333	46.3333	44.6667	51.4444	10.3297	24	17.6667	14	18.5556	5.05891	39.3333	41	27.6667	36	7.2648	81	42.3333	34	52.4444	25.0784	9.6667	9.6667	14.6667	11.3334	2.88675	21.6667	19	15.3333	18.6667	3.17983	75.3333	33.6667	54.6667	54.5556	20.8335
	26.5079	11.6667	9.6667	8	9.7778	1.83587	13.6667	18	13	14.8889	2.71484	65	45	44.6667	51.5556	11.6444	26.6667	17.6667	15	19.7778	6.11314	39.6667	36.3333	31	35.6667	4.37164	74.3333	41.3333	36.6667	50.7778	20.5327	9	12	11.6667	10.8889	1.6443	23.6667	13.6667	13	16.7778	5.97527	74	32.6667	58	54.8889	20.8415
	26.7445	15	14	6.6667	11.8889	4.55011	16	19.3333	18	17.7778	1.67773	65	43.6667	41	49.8889	13.1543	28	17.3333	12.3333	19.2222	8.00233	34	38.3333	31	34.4444	3.6868	73.3333	44.6667	36.3333	51.4444	19.4088	9.3333	12.3333	12	11.2222	1.6443	22	19.6667	13.6667	18.4445	4.299	64.3333	39	54	52.4444	12.7381
	26.9812	16.6667	10.3333	6	11	5.36451	14	18.3333	15	15.7778	2.26893	64.3333	45.3333	42.6667	50.7778	11.8149	24.6667	17.3333	14.6667	18.8889	5.17831	34.6667	36.3333	28.3333	33.1111	4.22077	80	42.3333	36.6667	53	23.5537	12	13.3333	12	12.4444	0.769781	22.3333	21	14	19.1111	4.47626	64.3333	37.6667	53.6667	51.8889	13.4219
	27.2179	13.3333	10.6667	8.6667	10.8889	2.34122	16.3333	21	16.3333	17.8889	2.69432	65.3333	46	43.6667	51.6667	11.893	23.3333	17.3333	11	17.2222	6.1674	35	38.3333	25	32.7778	6.93887	72.6667	42.6667	39.3333	51.5556	18.3586	9.3333	13.6667	13.6667	12.2222	2.50189	26.3333	18.3333	13	19.2222	6.71095	62.3333	42	52.3333	52.2222	10.1671
	27.4546	13	11	8	10.6667	2.51661	14	19	16.3333	16.4444	2.50185	61.3333	47.6667	43.6667	50.8889	9.26359	23.6667	19.3333	14.6667	19.2222	4.50103	36.6667	39	28	34.5556	5.79592	79.6667	48	39.3333	55.6667	21.2316	10.6667	12	13.3333	12	1.3333	25.3333	18.3333	16.3333	20	4.72582	64	44	52	53.3333	10.0664
	27.6912	15.3333	11.6667	11.6667	12.8889	2.11691	14	21.6667	17.3333	17.6667	3.84421	63.3333	46	39.3333	49.5555	12.3888	23.6667	17.6667	14	18.4445	4.88006	37	36.6667	32.6667	35.4445	2.41138	82.6667	49.3333	35	55.6667	24.4563	9.6667	16.6667	12	12.7778	3.56423	27.6667	18	14	19.8889	7.02642	58.3333	49.6667	53.6667	53.8889	4.33757
	27.9279	13.6667	9.3333	5.3333	9.44443	4.16781	12.3333	20.6667	17.6667	16.8889	4.2208	67	44.6667	46	52.5556	12.527	23	20.6667	12	18.5556	5.79592	31.6667	29.6667	29.6667	30.3334	1.1547	75	47	41.3333	54.4444	18.0257	12	10.6667	15	12.5556	2.21943	29.6667	21	14.6667	21.7778	7.53019	61	48	53.3333	54.1111	6.53481
	28.1646	12	12	6.6667	10.2222	3.07918	12.3333	22	17.6667	17.3333	4.84196	61.3333	48	43.3333	50.8889	9.34126	25.3333	17.6667	12.3333	18.4444	6.5348	32.3333	29.6667	32.6667	31.5556	1.64428	78	43.3333	39	53.4444	21.3758	10.3333	12	13.6667	12	1.6667	32.3333	23	14	23.1111	9.16715	64.3333	49.6667	57.6667	57.2222	7.3434
	28.4013	13.3333	9.3333	9	10.5555	2.41138	13.3333	21.6667	16.6667	17.2222	4.19438	62.3333	45.3333	44	50.5555	10.2216	25.3333	18.3333	16.3333	20	4.72582	32.3333	29.3333	29.6667	30.4444	1.64428	75.6667	40.3333	39.6667	51.8889	20.5949	11	12.3333	12	11.7778	0.693875	28	22.3333	16.3333	22.2222	5.83414	59.6667	52	58	56.5556	4.03229
	28.638	13.3333	13	9.6667	12	2.02756	12	19.3333	17.3333	16.2222	3.79081	65.6667	42	43.6667	50.4445	13.2092	25	16	13	18	6.245	32	28	29	29.6667	2.08167	72.6667	45	43.3333	53.6667	16.4756	12	13	13.6667	12.8889	0.838886	30.6667	19.6667	13.6667	21.3334	8.62168	61	53.6667	59.6667	58.1111	3.9063
	28.8746	13	10.3333	5.3333	9.55553	3.89208	14	23	16.3333	17.7778	4.67064	65.3333	42	44.6667	50.6667	12.7715	23.6667	16.3333	15.3333	18.4444	4.55017	35	30.3333	29.3333	31.5555	3.02461	75.3333	39	43.3333	52.5555	19.8448	10.6667	13.6667	12.3333	12.2222	1.50308	29.3333	19.6667	16	21.6667	6.88797	58.3333	54	69.3333	60.5555	7.90451
	29.1113	14	12.3333	7.3333	11.2222	3.46946	13.6667	21	17.6667	17.4445	3.6717	65	42.6667	39.3333	49	13.9563	24	15.3333	11	16.7778	6.61928	32	31.6667	29.3333	31	1.45299	71	35.3333	42.6667	49.6667	18.8356	10.6667	14	16.3333	13.6667	2.84797	28.3333	23.3333	18	23.2222	5.16755	60.6667	66.3333	65.6667	64.2222	3.09717
	29.348	11	10.6667	8.6667	10.1111	1.26197	13.6667	19.6667	20.3333	17.8889	3.67169	65.6667	41	42	49.5556	13.9616	21.6667	17.3333	11	16.6667	5.36451	32.3333	29	29.6667	30.3333	1.76381	72.6667	33.3333	42.3333	49.4444	20.6084	11	11.6667	14	12.2222	1.57527	30.6667	24.6667	18.3333	24.5556	6.16745	55.6667	59.6667	70	61.7778	7.39618
	29.5847	15.3333	9.3333	7.6667	10.7778	4.03225	13.3333	19.3333	18.3333	17	3.21455	62.6667	38.3333	43.3333	48.1111	12.851	23	15.3333	10.6667	16.3333	6.22717	28.3333	29.3333	28.3333	28.6666	0.57735	74	33.6667	40.3333	49.3333	21.6205	10.3333	14	16.6667	13.6667	3.17983	33.6667	19.3333	19.6667	24.2222	8.18085	55	59.3333	66.6667	60.3333	5.89729
	29.8213	10.6667	9.6667	8	9.44447	1.34717	11.6667	21	19.6667	17.4445	5.04791	60	37.6667	45	47.5556	11.3839	23.6667	15	12	16.8889	6.05838	30.3333	29.3333	31	30.2222	0.838886	75.3333	35	41.3333	50.5555	21.6906	13	15.3333	13.3333	13.8889	1.26197	31.6667	21.6667	19	24.1111	6.67778	52.3333	55	71.3333	59.5555	10.2866
	30.058	12	10.6667	8.6667	10.4445	1.67773	11.6667	19.6667	18	16.4445	4.22075	58	36	44.6667	46.2222	11.0822	23	14.6667	13.6667	17.1111	5.12436	30.6667	30.3333	32	31	0.881923	76.6667	27.6667	43.3333	49.2222	25.0252	10.6667	15	14	13.2222	2.26893	33.3333	23.6667	16.6667	24.5556	8.36878	55.6667	44.6667	73.3333	57.8889	14.4619
	30.2947	12.3333	11.6667	8.6667	10.8889	1.95313	13	18.3333	23	18.1111	5.0037	59.3333	38	47.6667	48.3333	10.6823	21.6667	16.6667	10.6667	16.3334	5.50757	32	26.6667	36	31.5556	4.6825	72.6667	28	41	47.2222	22.9742	11.6667	16	17.3333	15	2.9627	31.6667	20.3333	17.3333	23.1111	7.55968	57	42.3333	69.6667	56.3333	13.6789
	30.5314	12	10.6667	8	10.2222	2.0367	13	22.3333	17.3333	17.5555	4.67062	61.3333	42.3333	40.6667	48.1111	11.481	23	11.6667	13	15.8889	6.19437	31.6667	29	36.3333	32.3333	3.71182	77.6667	31.6667	46.6667	52	23.4592	14	13.3333	19.6667	15.6667	3.48013	28.3333	24	17.3333	23.2222	5.54109	55.6667	46	65.6667	55.7778	9.83382
	30.7681	12	11	9.6667	10.8889	1.17061	12	19.6667	20.6667	17.4445	4.74148	61.3333	40.3333	42.6667	48.1111	11.51	19.6667	15	12.3333	15.6667	3.71188	32.3333	23.3333	32.6667	29.4444	5.29502	73.3333	29	41.3333	47.8889	22.8821	14	16.6667	16.3333	15.6667	1.45297	29.3333	25	20.6667	25	4.3333	53.3333	41.3333	76.3333	57	17.7858
	31.0047	10.6667	10.3333	8.6667	9.8889	1.0715	15	19	19.6667	17.8889	2.52397	55	33.6667	44	44.2222	10.6684	23	12	9.3333	14.7778	7.24442	30.3333	20.6667	33.3333	28.1111	6.61924	69	30.6667	42.3333	47.3333	19.6497	13.3333	18.3333	16.6667	16.1111	2.54588	36.3333	24	18.3333	26.2222	9.20346	54.6667	42.6667	72.3333	56.5556	14.9232
	31.2414	10.6667	13.3333	9.3333	11.1111	2.03669	11.6667	18	19.3333	16.3333	4.09604	60.6667	35	46.3333	47.3333	12.8625	22	13.3333	11.6667	15.6667	5.54777	28	18.3333	32.6667	26.3333	7.3106	73.3333	29.3333	42	48.2222	22.6503	14	18.3333	16	16.1111	2.16879	32.3333	24	23	26.4444	5.12436	51	47	64	54	8.88819
	31.4781	10.3333	13	9.6667	11	1.76383	12	18	23.3333	17.7778	5.66992	52.3333	32.3333	43.3333	42.6666	10.0167	19	10.3333	15.3333	14.8889	4.35041	28	17.3333	37.6667	27.6667	10.1708	73.6667	26.6667	44.6667	48.3334	23.7136	15.3333	18	15	16.1111	1.6443	31	23.6667	19.3333	24.6667	5.89728	54.6667	42.6667	67	54.7778	12.167
	31.7148	13	10.6667	9.3333	11	1.85593	10.6667	18.3333	18	15.6667	4.3333	57.6667	31	42.3333	43.6667	13.3833	23.3333	13.3333	10.3333	15.6666	6.80686	31	16	39.6667	28.8889	11.9738	76.3333	26.6667	51.3333	51.4444	24.8335	14	16.6667	19	16.5556	2.50185	33.6667	24	28	28.5556	4.85724	57	45	60	54	7.93725
	31.9514	12.3333	13.3333	8.6667	11.4444	2.457	12.3333	16.3333	20.3333	16.3333	4	55.6667	34	40.6667	43.4445	11.0972	22.3333	12.3333	9.6667	14.7778	6.67774	27.3333	18.3333	38.3333	28	10.0167	74	29	46.3333	49.7778	22.6969	13.6667	18	18	16.5556	2.50183	29.3333	23	30.3333	27.5555	3.97677	54	41.3333	58.3333	51.2222	8.83386
	32.1881	12.3333	10.3333	8.6667	10.4444	1.83582	13.6667	15.3333	19.6667	16.2222	3.0972	55.6667	35	42.6667	44.4445	10.4474	20.6667	10.6667	15	15.4445	5.01479	30.3333	12.3333	40.6667	27.7778	14.3385	76.3333	29.6667	47.6667	51.2222	23.5356	13.3333	18	17.6667	16.3333	2.60344	32.3333	24	32	29.4444	4.71796	54	42.3333	52	49.4444	6.23908
	32.4248	9.3333	11	11	10.4444	0.96227	12.3333	16	20.3333	16.2222	4.00463	53.3333	35.3333	46	44.8889	9.0513	22	11.6667	11	14.8889	6.16741	28	16	34	26	9.16515	68	28	46.3333	47.4444	20.0231	15	15.3333	16.3333	15.5555	0.693875	33.3333	24.6667	29	29	4.3333	52.6667	47	53.6667	51.1111	3.59528
	32.6615	13.3333	11	10.3333	11.5555	1.57527	16.3333	14	18	16.1111	2.00924	48	31.6667	45.3333	41.6667	8.76227	21	12	13	15.3333	4.93288	28.3333	17.6667	35.3333	27.1111	8.89649	74.3333	26.3333	49.3333	50	24.0069	14	20.3333	17.6667	17.3333	3.17978	33.6667	24.6667	31	29.7778	4.62281	53.3333	46.3333	54	51.2222	4.24701
	32.8981	9.6667	11.6667	10.3333	10.5556	1.01836	13	15.3333	20.6667	16.3333	3.92996	51	30.3333	41.3333	40.8889	10.3405	20.3333	11.6667	14.6667	15.5556	4.40114	26.3333	15.3333	39.3333	27	12.0139	68	30.6667	52.6667	50.4445	18.7656	14	20.3333	16	16.7778	3.23749	31	21.6667	33.6667	28.7778	6.30108	52	46.3333	45.3333	47.8889	3.59528
	33.1348	11	11.6667	10.6667	11.1111	0.509179	14	13.6667	22.3333	16.6667	4.91028	50.3333	28	42.3333	40.2222	11.3153	22	11.6667	11	14.8889	6.16741	29.6667	13.3333	39.6667	27.5556	13.293	72	27.3333	49.3333	49.5555	22.3342	15	23.6667	18	18.8889	4.4012	30.3333	28	34	30.7778	3.02459	52	46	46.6667	48.2222	3.28858
	33.3715	8	13.6667	9	10.2222	3.02461	13.6667	17.6667	19.6667	17	3.05505	53.6667	32.6667	42.6667	43	10.504	22	10.3333	9.6667	14	6.93622	26.6667	15	38.3333	26.6667	11.6667	71	25.3333	47	47.7778	22.8433	13.6667	21.6667	18.3333	17.8889	4.01847	32	25.3333	35	30.7778	4.94789	52.6667	48	44.6667	48.4445	4.01848
	33.6082	9	11.6667	13.3333	11.3333	2.1858	15.3333	16.3333	22	17.8889	3.59528	59.3333	31	38.3333	42.8889	14.7057	20.6667	9	14.6667	14.7778	5.83414	27.3333	16.3333	38	27.2222	10.8338	68.3333	27.6667	45.3333	47.1111	20.3915	13	19.3333	18	16.7778	3.33887	30.3333	26	34.6667	30.3333	4.33335	52	46.6667	51.3333	50	2.90591
	33.8449	11	12	10.3333	11.1111	0.838886	16.6667	14	24	18.2222	5.1783	55	31	39.3333	41.7778	12.1853	20.3333	7.6667	13.6667	13.8889	6.33622	28.3333	13.6667	39.6667	27.2222	13.0356	62.6667	27.6667	46.3333	45.5556	17.513	14.6667	23.6667	20.3333	19.5556	4.55013	28	29	30.6667	29.2222	1.34717	58.3333	49	44	50.4444	7.275
	34.0815	11.6667	11	7.6667	10.1111	2.14303	15.3333	16.6667	22	18	3.52767	53.3333	28.3333	42	41.2222	12.5181	19.3333	10.3333	14.6667	14.7778	4.50103	29.3333	17.3333	42.6667	29.7778	12.6725	66.6667	27.3333	51.3333	48.4444	19.8252	13.6667	26.6667	15.3333	18.5556	7.0737	31	26.3333	30.6667	29.3333	2.60344	51	48	47.6667	48.8889	1.83585
	34.3182	9.6667	10.3333	11.6667	10.5556	1.01836	21	13	24.6667	19.5556	5.96597	56.6667	29.3333	44	43.3333	13.6789	20.6667	9	16.3333	15.3333	5.89728	27.3333	14	37.6667	26.3333	11.865	72.6667	29.6667	48	50.1111	21.5776	19.3333	22.3333	17.3333	19.6666	2.51661	29.6667	26	32	29.2222	3.02459	53.6667	46.6667	44	48.1111	4.9926
	34.5549	11	12	9	10.6667	1.52753	15	16	20.3333	17.1111	2.83495	57.6667	30.3333	42.3333	43.4444	13.7005	20.3333	10.3333	16.3333	15.6666	5.03322	29.3333	11.6667	38.3333	26.4444	13.566	67.6667	28.3333	44	46.6667	19.8018	15	26.3333	17.6667	19.6667	5.92544	31	24	32.3333	29.1111	4.47626	55.6667	45.3333	47.6667	49.5556	5.41947
	34.7916	9.3333	13.6667	9.3333	10.7778	2.50189	16.6667	13.6667	22.3333	17.5556	4.40114	51	30.6667	40.6667	40.7778	10.1671	18.3333	7.6667	14	13.3333	5.36446	25	12.3333	34	23.7778	10.8849	68.3333	29.6667	43.3333	47.1111	19.6082	15	30.3333	19.6667	21.6667	7.85986	27.6667	27.3333	26	27	0.881923	51.3333	46	46.3333	47.8889	2.98762
	35.0282	7.6667	12	9	9.55557	2.21943	15	16.3333	23	18.1111	4.28607	56.3333	31	39.3333	42.2222	12.9114	21	8	18	15.6667	6.80686	27.3333	14	33.6667	25	10.0388	65.3333	30.3333	42	45.8889	17.8211	15	25.3333	18	19.4444	5.31593	30.3333	28.3333	26.6667	28.4444	1.83582	52.6667	44.6667	49	48.7778	4.00463
	35.2649	12	13.6667	11	12.2222	1.34717	17.3333	14	23.3333	18.2222	4.72972	53.3333	32	42	42.4444	10.6736	19	6.3333	16	13.7778	6.61929	27.3333	14.6667	33.3333	25.1111	9.52964	62.6667	26.6667	42.3333	43.8889	18.0503	15	28.3333	17.6667	20.3333	7.05531	31.6667	29.3333	25	28.6667	3.38298	50.3333	50.6667	51	50.6667	0.33335
	35.5016	9	11.6667	11	10.5556	1.38779	19	16	24	19.6667	4.04145	52	31	40.6667	41.2222	10.511	17.6667	6.3333	19.3333	14.4444	7.0737	26	14.6667	33.3333	24.6667	9.40446	66.3333	28	41	45.1111	19.4945	19	23.3333	16.3333	19.5555	3.53291	29.3333	29.3333	23.3333	27.3333	3.4641	52.3333	49.6667	45	49	3.71183
	35.7383	10.6667	13.3333	13.6667	12.5556	1.64428	16	13	26.3333	18.4444	6.99469	52	31.6667	39.6667	41.1111	10.2433	20.6667	6.6667	14	13.7778	7.00264	26	9.6667	33.3333	23	12.1152	71	24.6667	41.3333	45.6667	23.4686	19.6667	26.6667	18	21.4445	4.59872	26.6667	25.3333	24	25.3333	1.33335	52	47.6667	48.3333	49.3333	2.33333
	35.975	8.6667	13.6667	11.6667	11.3334	2.51661	14.6667	13.6667	24	17.4445	5.69923	50.3333	30.3333	43.3333	41.3333	10.1489	19.3333	7.6667	16.3333	14.4444	6.05832	27.6667	11	34.6667	24.4445	12.1579	65.3333	30.3333	41	45.5555	17.9392	14	27.6667	16	19.2222	7.38118	29	26	27.3333	27.4444	1.50308	54.6667	45.3333	52	50.6667	4.80743
	36.2116	10.6667	11.6667	12.3333	11.5556	0.83884	18	17.3333	25.3333	20.2222	4.43888	52	33.6667	41.3333	42.3333	9.20747	18.3333	6.6667	15.3333	13.4444	6.05832	26	12	38	25.3333	13.0128	70	30.3333	44	48.1111	20.1504	17.3333	26.6667	18	20.6667	5.20686	27.3333	29	25.3333	27.2222	1.83587	54.6667	48.3333	46.6667	49.8889	4.22077
	36.4483	10.3333	11	11.6667	11	0.6667	13.6667	12	25.3333	17	7.2648	56.6667	32.3333	41	43.3333	12.3334	19	5.3333	17.3333	13.8889	7.45606	26	13	29.3333	22.7778	8.63025	64	25	40.3333	43.1111	19.6478	13.6667	23	15.3333	17.3333	4.97772	26.6667	26.6667	23.3333	25.5556	1.92454	52.6667	50.6667	52	51.7778	1.01835
	36.685	10.6667	10.6667	11	10.7778	0.192431	16.3333	16	26	19.4444	5.67973	49.6667	30.3333	40.6667	40.2222	9.67436	17.3333	4.6667	19.6667	13.8889	8.07143	26.6667	12.3333	31	23.3333	9.76959	68.3333	29.3333	42.6667	46.7778	19.8224	16	24	19.3333	19.7778	4.01848	29	24.6667	26.3333	26.6667	2.1858	57.6667	45.3333	46	49.6667	6.93625
	36.9217	11.6667	13.3333	13	12.6667	0.881886	13.6667	16.6667	25.3333	18.5556	6.05832	53.3333	29.6667	39.6667	40.8889	11.8805	16.6667	9.6667	17.6667	14.6667	4.3589	25.3333	10.3333	30.3333	22	10.4083	67	25	42	44.6667	21.1266	18	24	17.6667	19.8889	3.56422	27.6667	34.6667	26	29.4445	4.59872	53.6667	54	46.6667	51.4445	4.14102
	37.1583	10.3333	9.3333	12.3333	10.6666	1.52753	13.6667	12.3333	26.6667	17.5556	7.91859	53.6667	29.6667	45	42.7778	12.1533	19	3.6667	19	13.8889	8.85268	24.6667	10.3333	28.3333	21.1111	9.51219	64	27.3333	42.6667	44.6667	18.415	14.6667	25.3333	19	19.6667	5.36446	22.3333	29.3333	25.3333	25.6666	3.51188	53.6667	61.3333	48	54.3333	6.6916
	37.395	10.3333	10.6667	13.6667	11.5556	1.83588	14	13.6667	26.3333	18	7.21877	54	33.6667	41.3333	43	10.2686	19.3333	4.3333	18.3333	14	8.3865	24	13	31.6667	22.8889	9.38282	63.6667	26.3333	42	44	18.7469	18.3333	23.6667	19.3333	20.4444	2.835	24	30.3333	26.6667	27	3.17978	51	65.3333	48.3333	54.8889	9.14289
	37.6317	8.6667	12.3333	11.6667	10.8889	1.95313	14.6667	17.3333	29.6667	20.5556	8.00233	50.6667	29.3333	42	40.6667	10.729	18.3333	5.3333	16.6667	13.4444	7.0737	26.3333	13	24.6667	21.3333	7.26483	67.6667	29.6667	44.6667	47.3334	19.1398	15	21.6667	17.6667	18.1111	3.3555	23.3333	26.6667	23.6667	24.5556	1.83588	52	68	46.3333	55.4444	11.2365
	37.8684	8	14.6667	13	11.8889	3.46946	13.3333	13.6667	25.3333	17.4444	6.83399	51	31.6667	43.6667	42.1111	9.76007	20.6667	7.3333	19	15.6667	7.26486	24.6667	13.3333	26.3333	21.4444	7.0737	63.3333	28.3333	44.6667	45.4444	17.513	16	23.3333	16	18.4444	4.23388	24	28	30.3333	27.4444	3.20299	49.6667	68.3333	52.6667	56.8889	10.024
	38.105	9	14	11	11.3333	2.51661	14.6667	15.3333	23.3333	17.7778	4.82276	53.6667	33.6667	48	45.1111	10.3082	18.3333	5.3333	20.6667	14.7778	8.26194	27.3333	14	28.3333	23.2222	8.0023	62.3333	29	45.3333	45.5555	16.6678	13	22	18	17.6667	4.50925	27.3333	30.3333	22	26.5555	4.22074	49.3333	69.6667	45.3333	54.7778	13.0484
	38.3417	9.6667	13	14	12.2222	2.26893	11.6667	14	25.3333	17	7.31054	49.6667	34.6667	43.3333	42.5556	7.53018	21	3.3333	18.3333	14.2222	9.52386	25	14	26.3333	21.7778	6.76865	62.3333	29.3333	44	45.2222	16.5339	15.3333	21.6667	18	18.3333	3.17983	21.6667	33.3333	26.6667	27.2222	5.85311	51	56.3333	45	50.7778	5.66992
	38.5784	9	9.3333	11.6667	10	1.45299	14	15.3333	26.6667	18.6667	6.96023	47	31.6667	43.6667	40.7778	8.06454	18.3333	3.3333	17.6667	13.1111	8.47438	26	14	30.3333	23.4444	8.46123	58	27.3333	46.6667	44	15.5063	14	23.6667	17.6667	18.4445	4.88006	25.3333	30.3333	27.3333	27.6666	2.51661	53.6667	50.6667	50.6667	51.6667	1.73205
	38.8151	9	11.6667	10.6667	10.4445	1.34717	13	14.6667	25.3333	17.6667	6.69159	48.3333	31.6667	43.6667	41.2222	8.59799	15.3333	0.3333	18	11.2222	9.52386	26	15.3333	28.3333	23.2222	6.93088	59.3333	27.3333	46	44.2222	16.0739	15	25	19	19.6667	5.03322	26.6667	31	28	28.5556	2.21943	53.6667	50.3333	46.3333	50.1111	3.67175
	39.0518	9.6667	10.6667	10.3333	10.2222	0.509168	14	14	31.6667	19.8889	10.1999	47	30.6667	44	40.5556	8.69438	19	6	19.6667	14.8889	7.70523	25.3333	15	30.6667	23.6667	7.96521	61	29.3333	46	45.4444	15.8407	15.3333	20.3333	22.3333	19.3333	3.60555	23	30.6667	26.6667	26.7778	3.83456	53.3333	53.6667	46.3333	51.1111	4.14105
	39.2884	11.6667	11.6667	11	11.4445	0.384919	14	14.6667	29.3333	19.3333	8.66664	48	30.6667	42.6667	40.4445	8.87776	18.3333	2	16.6667	12.3333	8.98764	23.3333	19.6667	29	24	4.70223	63.3333	27.6667	49	46.6667	17.9474	16.6667	23.3333	17.3333	19.1111	3.67169	23.6667	26.6667	26.3333	25.5556	1.64428	53.3333	70	50.3333	57.8889	10.5953
	39.5251	7.3333	13.6667	13.6667	11.5556	3.65659	13.3333	16	26	18.4444	6.67778	49.6667	31.6667	44	41.7778	9.20346	16.6667	2	19.3333	12.6667	9.33333	26	23.6667	29.3333	26.3333	2.84797	56.6667	26.3333	48.3333	43.7778	15.6714	17.3333	24	19	20.1111	3.46946	20.6667	31	27.6667	26.4445	5.27396	50.6667	88.6667	46.6667	62	23.1805
	39.7618	12	10.3333	15.3333	12.5555	2.54587	14.6667	17.3333	30.6667	20.8889	8.57215	48.3333	34.6667	42.6667	41.8889	6.86642	16	3	20.3333	13.1111	9.02054	24	21.6667	27.6667	24.4445	3.02459	59.3333	28.3333	45.3333	44.3333	15.5242	13.3333	22.3333	16.6667	17.4444	4.55013	23.6667	31	26.6667	27.1111	3.6868	52.6667	79.6667	50.3333	60.8889	16.3038
	39.9985	9.6667	9.6667	14	11.1111	2.50183	15.3333	13.6667	26.6667	18.5556	7.0737	46.3333	29	44	39.7778	9.40645	16.6667	1	15.3333	11	8.68588	20.3333	20.6667	29.6667	23.5556	5.29502	57	29	48	44.6667	14.2945	16	20.3333	19	18.4444	2.21943	22.3333	29.3333	29.6667	27.1111	4.14105	49.6667	60.6667	56.3333	55.5556	5.54109
	40.2351	9.6667	11	10.6667	10.4445	0.693875	15	16.6667	29.3333	20.3333	7.83862	44	32.3333	45.3333	40.5555	7.1518	14.6667	2	21	12.5556	9.67433	24.6667	23.3333	26.6667	24.8889	1.67777	53.6667	29.6667	48.3333	43.8889	12.6022	14.6667	24.6667	19	19.4445	5.01479	24	29.6667	26	26.5556	2.87391	55.6667	54	69	59.5556	8.22146
	40.4718	11.6667	13.3333	10.3333	11.7778	1.50308	14	17.3333	30.3333	20.5555	8.63025	45	31	40.6667	38.8889	7.16732	13	1.6667	19.6667	11.4445	9.10026	22.3333	20.3333	32	24.8889	6.23908	54.6667	26	47	42.5556	14.8411	18	19.6667	20.3333	19.3333	1.20184	23.6667	28.3333	29.3333	27.1111	3.02455	55.6667	46.3333	77	59.6667	15.7198
	40.7085	10.3333	14	15	13.1111	2.45706	14	13	27.3333	18.1111	8.0023	47.6667	31.6667	42	40.4445	8.11263	15	1	23.3333	13.1111	11.2858	25	23.6667	34	27.5556	5.62072	55	29	45	43	13.1149	13.3333	19.6667	19.6667	17.5556	3.65659	21.6667	32.6667	26.6667	27	5.50757	60.6667	43.6667	86.6667	63.6667	21.6564
	40.9452	8	10.6667	15	11.2222	3.53291	13.6667	16.6667	30.3333	20.2222	8.88399	47	31.6667	41.3333	40	7.75311	15.3333	0	19.3333	17.3333	2.82843	25	25.3333	31	27.1111	3.37201	53.3333	27.6667	48.3333	43.1111	13.6069	18.3333	21	20.6667	20	1.45299	21.6667	29	27.3333	26	3.84416	55.6667	46.3333	85.6667	62.5556	20.5517
	41.1819	12	8.6667	14	11.5556	2.69428	12.3333	18.3333	30.3333	20.3333	9.16515	49.6667	33.6667	47.6667	43.6667	8.7178	15.3333	0.6667	19.6667	11.8889	9.9573	22	26.6667	30.6667	26.4445	4.33762	57.6667	32	49	46.2222	13.0569	14	22.3333	17.3333	17.8889	4.19434	22.3333	30.3333	33.6667	28.7778	5.82462	56.3333	45	87.3333	62.8889	21.9148
	41.4185	12.3333	13.6667	15.3333	13.7778	1.50308	14	16	30.6667	20.2222	9.10028	47	32.6667	42.6667	40.7778	7.35097	14.6667	0	21.6667	18.1667	4.94975	22	29	32	27.6667	5.1316	52	29.3333	52	44.4444	13.0866	19	19.6667	17.6667	18.7778	1.01835	23	30.3333	26.3333	26.5555	3.6717	59.6667	44.6667	82.6667	62.3334	19.1398
	41.6552	8.6667	10.6667	13	10.7778	2.16879	16	16.3333	29.3333	20.5555	7.6036	50.3333	34	45	43.1111	8.32887	18	0	23.6667	20.8333	4.00696	23.3333	22.3333	33.6667	26.4444	6.27462	55	30.3333	49.6667	45	12.9786	13	19.3333	19.6667	17.3333	3.75648	20.3333	31	27.6667	26.3333	5.45692	60.6667	49	87	65.5556	19.466
	41.8919	9	12.3333	18.3333	13.2222	4.72972	12.3333	13.3333	32.3333	19.3333	11.2694	42.6667	36.3333	42	40.3333	3.48013	16.6667	0	20.6667	18.6667	2.82843	20.3333	23.6667	33.3333	25.7778	6.75222	52.6667	30.3333	49.3333	44.1111	12.0478	13.6667	23	19.6667	18.7778	4.72972	20.3333	32.6667	27.6667	26.8889	6.20338	57.6667	47	77	60.5556	15.2072
	42.1286	9	8.6667	11.6667	9.7778	1.6443	14	14.6667	36.3333	21.6667	12.7061	46	32.6667	43.3333	40.6667	7.05531	14	0	16.3333	15.1667	1.64989	19	22.3333	32.3333	24.5555	6.93887	55	29.6667	50.6667	45.1111	13.5496	13.3333	19	21	17.7778	3.9768	22	27.6667	26	25.2222	2.91231	50.3333	49.3333	72.3333	57.3333	13
	42.3652	10.6667	8	14.6667	11.1111	3.3555	13.3333	13.3333	36	20.8889	13.0866	43.6667	32	47	40.8889	7.87637	13	0	21	17	5.65685	21	22.3333	34	25.7778	7.1518	52.3333	34	49.6667	45.3333	9.9051	12.3333	22	23	19.1111	5.891	20.6667	30.3333	27.3333	26.1111	4.94784	48	47	72.6667	55.8889	14.5386
	42.6019	9	9.6667	13.3333	10.6667	2.33331	11.6667	13.3333	36.3333	20.4444	13.7854	46.6667	32.6667	41.3333	40.2222	7.06582	13	0	18.3333	15.6667	3.77121	18	22	33.3333	24.4444	7.95355	56.6667	32.3333	54	47.6667	13.3459	14.6667	16.6667	20.3333	17.2222	2.87386	20.3333	29.6667	27.3333	25.7778	4.85725	59.3333	48.3333	68	58.5555	9.85639
	42.8386	9	10.3333	14.6667	11.3333	2.96276	13.6667	16.6667	35	21.7778	11.5486	46.3333	31.6667	45	41	8.11032	13	0.3333	19.3333	10.8889	9.67433	23.3333	23	32.3333	26.2222	5.29499	47.6667	32	50.6667	43.4445	10.0241	15	18.3333	19.6667	17.6667	2.40371	21.6667	31.6667	26.6667	26.6667	5	51	51	62.6667	54.8889	6.73577
	43.0753	7.3333	10.6667	13	10.3333	2.84802	16	17.3333	33.3333	22.2222	9.64556	45	33.6667	46	41.5556	6.85023	13	0	18.3333	15.6667	3.77121	21	24	33.6667	26.2222	6.61929	52	31.6667	52.6667	45.4445	11.9366	12.3333	16.3333	22.3333	17	5.03322	19	29.3333	27.3333	25.2222	5.48059	49	53.3333	58	53.4444	4.50103
	43.3119	8.6667	8.6667	12.3333	9.8889	2.11691	14.6667	13	31	19.5556	9.94614	45	34	48	42.3333	7.37111	13	0	20.6667	16.8333	5.42118	23	24	35.3333	27.4444	6.85023	50.3333	33.3333	57.6667	47.1111	12.4826	13.6667	19	19	17.2222	3.07918	20.3333	30.3333	26	25.5555	5.01479	53.6667	50.3333	55.6667	53.2222	2.69434
	43.5486	6.6667	8.6667	15	10.1111	4.35038	14.6667	12.3333	34.6667	20.5556	12.2762	49	32.6667	39.3333	40.3333	8.21244	11.6667	0	18.3333	15	4.714	22.3333	18	33.6667	24.6667	8.0898	49	38.3333	54	47.1111	8.00233	11	17.6667	19.3333	16	4.40958	20.6667	31	26.6667	26.1111	5.189	52.3333	46.3333	46.3333	48.3333	3.4641
	43.7853	7.3333	9.3333	14	10.2222	3.42109	15	15.3333	33.6667	21.3333	10.6823	46	31.6667	42	39.8889	7.39618	13.3333	0	18.3333	15.8333	3.53553	20.3333	18	31	23.1111	6.93088	51.3333	33.3333	54	46.2222	11.2415	13.6667	14	19.6667	15.7778	3.37201	23.3333	32.6667	27.3333	27.7778	4.68255	45	47	46	46	1
	44.022	7.6667	7.3333	11	8.66667	2.02759	13.6667	16.3333	35.3333	21.7778	11.8149	43.3333	32.3333	47.6667	41.1111	7.90455	11	0	21.6667	16.3333	7.5425	19.3333	16.6667	30.6667	22.2222	7.43367	49.3333	31.6667	55	45.3333	12.1701	15.3333	16	21	17.4444	3.0972	21.6667	32	24.6667	26.1111	5.31593	54	47.6667	45.3333	49	4.48455
	44.2587	6.6667	10.3333	15.3333	10.7778	4.35036	12	13.6667	37	20.8889	13.9775	43.6667	29.3333	46.3333	39.7778	9.14291	13.3333	0	17.3333	15.3333	2.82843	20.3333	13.6667	34	22.6667	10.3655	53.3333	35.3333	61	49.8889	13.1755	11	19.6667	16.3333	15.6667	4.37164	20.6667	29	24	24.5556	4.19434	49	48	45	47.3333	2.08167
	44.4953	6.6667	10.3333	14.6667	10.5556	4.00463	15	13.3333	34.6667	21	11.865	46.3333	32	45	41.1111	7.91856	13	0	18	15.5	3.53553	22.3333	14.6667	32	23	8.68586	50.3333	35	55.3333	46.8889	10.5952	13	16.3333	18.3333	15.8889	2.69428	20.6667	34.6667	31	28.7778	7.25973	49	49.3333	43.3333	47.2222	3.37201
	44.732	7.3333	9.6667	9.6667	8.8889	1.34719	17.3333	13.6667	33.6667	21.5556	10.6476	41	30.6667	41.3333	37.6667	6.06444	13	0	20.3333	16.6667	5.18543	20.3333	13.3333	31.6667	21.7778	9.25166	48.3333	35	53.3333	45.5555	9.47705	11	13	22	15.3333	5.85947	21.6667	31	23.6667	25.4445	4.91406	49.3333	45	43.3333	45.8889	3.09719
	44.9687	6	10.6667	13.6667	10.1111	3.86343	17.3333	15	33.3333	21.8889	9.9796	43.6667	31.6667	45.3333	40.2222	7.45602	12.3333	0	19.6667	16	5.1855	22	14.6667	32.6667	23.1111	9.0513	52	38	56.6667	48.8889	9.71445	13.6667	15.3333	17.3333	15.4444	1.83582	19	26	23.6667	22.8889	3.56423	50.6667	49	42	47.2222	4.59872
	45.2054	10.3333	13	12.3333	11.8889	1.38779	13.6667	15.3333	29.3333	19.4444	8.60446	43.3333	31	45	39.7778	7.64731	13.3333	0	20.3333	16.8333	4.94975	20.3333	16.6667	33.3333	23.4444	8.75804	47	35	56.6667	46.2222	10.8543	11.6667	15	16	14.2222	2.26893	20.3333	30.3333	25	25.2222	5.0037	51.3333	50.6667	42	48	5.20683
	45.442	6.3333	8	12	8.77777	2.91231	12.3333	15	30.6667	19.3333	9.90514	45.3333	29.3333	41	38.5555	8.27536	11	0	19	15	5.65685	19.3333	13.3333	32.3333	21.6666	9.71253	51	36	58.3333	48.4444	11.3839	12.3333	15.3333	14	13.8889	1.50308	17.6667	29.3333	27.3333	24.7778	6.23903	49.3333	47.6667	40.3333	45.7778	4.78812
	45.6787	4.6667	12	14	10.2222	4.91406	13.6667	15	31	19.8889	9.64556	43.6667	32	40.6667	38.7778	6.05838	11	0	19	15	5.65685	19	11.6667	29.3333	20	8.87565	49	33.6667	56.6667	46.4445	11.711	13	17.3333	14	14.7778	2.26893	19.6667	29.6667	25.3333	24.8889	5.01479	47.6667	46.6667	40.6667	45	3.78594
	45.9154	5	11	13	9.66667	4.16333	14.6667	11.6667	31	19.1111	10.4048	41	29.6667	38	36.2222	5.87207	10.6667	0	21.6667	16.1667	7.77817	20.6667	16	32	22.8889	8.22822	48	35	57.6667	46.8889	11.3741	10.3333	15	15	13.4444	2.69432	18	28.3333	27.3333	24.5555	5.69923	48	49	44	47	2.64575
	46.1521	4.6667	11.6667	13	9.7778	4.47626	13.6667	13.6667	33.3333	20.2222	11.3545	43.3333	28.3333	42	37.8889	8.30217	12.3333	0	19.3333	15.8333	4.94975	21	15.3333	29.3333	21.8889	7.0422	48	35.3333	59	47.4444	11.8431	12	14.6667	15.3333	14	1.76383	20.6667	29.3333	33.6667	27.8889	6.61927	51	50.6667	43.6667	48.4445	4.14102
	46.3888	8.6667	8.6667	16.3333	11.2222	4.42631	14.6667	17.3333	32	21.3333	9.33333	42	29.6667	41	37.5556	6.85023	12	0	17.3333	14.6667	3.77121	22.3333	13.3333	27.6667	21.1111	7.24444	50.6667	42	55.3333	49.3333	6.76592	11	15.3333	17.3333	14.5555	3.23749	19.3333	27.6667	35.3333	27.4444	8.00232	46.3333	51.3333	41.3333	46.3333	5
	46.6254	3.6667	9	16	9.55557	6.18539	12.3333	10.3333	29.3333	17.3333	10.4403	44.6667	29	46.6667	40.1111	9.67435	11.6667	0	19	15.3333	5.18543	18.3333	17.3333	28	21.2222	5.891	51	40.3333	54	48.4444	7.18282	10.3333	13	16	13.1111	2.83498	21	30.6667	38.3333	30	8.68586	45	49.3333	47	47.1111	2.16879
	46.8621	6	10.3333	12.3333	9.55553	3.23749	13	9	29.3333	17.1111	10.772	44	28.3333	44	38.7778	9.04517	10.6667	0	18	14.3333	5.18543	19	15	25.3333	19.7778	5.21037	49.3333	39	58	48.7778	9.51217	11	13.3333	13.6667	12.6667	1.45297	23	30.6667	42.3333	32	9.73537	50.3333	48.3333	47	48.5555	1.67773
	47.0988	3	11.6667	10.6667	8.44447	4.74148	14.6667	11	29	18.2222	9.51217	42	29.6667	46	39.2222	8.51359	13.6667	0	18.3333	16	3.29978	21.6667	14	24.6667	20.1111	5.50086	51	40.3333	52.6667	48	6.69165	10.3333	13.3333	13	12.2222	1.6443	20.6667	28.3333	41	30	10.2686	46.3333	52.3333	43.6667	47.4444	4.43886
	47.3355	4.6667	13.6667	13.3333	10.5556	5.10263	13.3333	12	31	18.7778	10.6057	44	28.3333	39.6667	37.3333	8.0898	10.6667	0	18	14.3333	5.18543	19.6667	12.3333	24	18.6667	5.89729	51.3333	43.3333	58	50.8889	7.34344	8	14	14.6667	12.2222	3.67172	19.6667	28	40.6667	29.4445	10.5743	46	52	44.6667	47.5556	3.9063
	47.5721	5	15	13.6667	11.2222	5.42969	13.3333	8.6667	29	17	10.651	40.3333	27.3333	41	36.2222	7.70523	11.6667	0	18.3333	15	4.714	16.3333	13.3333	26.3333	18.6666	6.80686	54	34.6667	54	47.5556	11.1621	10.6667	12.3333	15	12.6667	2.1858	20.3333	29.3333	45	31.5555	12.4826	47.6667	49.3333	54	50.3333	3.28294
	47.8088	5.3333	13.3333	13.6667	10.7778	4.71799	13	14	29	18.6667	8.96289	43.3333	32	42	39.1111	6.19437	10.6667	0	18	14.3333	5.18543	19	13.6667	21.6667	18.1111	4.0734	48.3333	38.3333	56.6667	47.7778	9.17932	9.6667	13.6667	13.3333	12.2222	2.21943	22.3333	28.3333	45	31.8889	11.7442	46	53.6667	54.6667	51.4445	4.74148
	48.0455	4.3333	13.3333	10.6667	9.44443	4.62282	12.3333	13	29.3333	18.2222	9.62827	42	28.3333	39.3333	36.5555	7.24442	9	0	18.3333	13.6667	6.59964	17.6667	11.6667	19.3333	16.2222	4.03225	49.6667	33.6667	59.6667	47.6667	13.1149	8	11.6667	15	11.5556	3.50132	17.6667	26.6667	38	27.4445	10.1889	40.6667	49.3333	61.3333	50.4444	10.378
	48.2822	2	13	9.3333	8.1111	5.60092	12	11	32	18.3333	11.8462	43.3333	29.6667	42.6667	38.5556	7.7052	10.6667	0	16	13.3333	3.77121	16.6667	15.3333	18	16.6667	1.33335	47.6667	36.3333	58.3333	47.4444	11.0017	7.6667	13.3333	16.3333	12.4444	4.40114	18	29.3333	38	28.4444	10.0296	45.3333	54	66.6667	55.3333	10.729
	48.5189	5	13.6667	9	9.22223	4.33762	13.3333	12.3333	30.3333	18.6666	10.116	40.6667	29	36.6667	35.4445	5.92861	7.6667	0	13.6667	10.6667	4.24264	18	11	25.3333	18.1111	7.1673	50.6667	34	62.3333	49	14.24	7.6667	10.6667	11.6667	10	2.08167	20.3333	29.3333	30.6667	26.7778	5.62075	42.6667	51	71	54.8889	14.5615
	48.7555	3.3333	12	8.6667	8	4.37165	13	11.6667	29	17.8889	9.64556	38.3333	26.6667	38.3333	34.4444	6.73571	7.6667	0	16	11.8333	5.89253	16	12	20.3333	16.1111	4.16776	51.3333	36.3333	66.3333	51.3333	15	10.3333	13	16.6667	13.3333	3.17983	16.6667	29.6667	26.3333	24.2222	6.75222	48.3333	54	76.6667	59.6667	14.9926
	48.9922	3.6667	16	10.6667	10.1111	6.18539	9.6667	7.6667	29.6667	15.6667	12.1655	36	29.3333	38	34.4444	4.53792	7.6667	0	16.6667	12.1667	6.36396	16.6667	13	19.6667	16.4445	3.3389	49.6667	33.6667	60	47.7778	13.2679	7.6667	13	14	11.5556	3.40477	16.3333	34.6667	22.3333	24.4444	9.34725	41.3333	50.6667	65.3333	52.4444	12.0984
	49.2289	3.6667	9.3333	11	8	3.84416	12.3333	13	27.6667	17.6667	8.6667	40.6667	25	35.3333	33.6667	7.96521	8	0	15.3333	11.6667	5.18543	16	12	20.6667	16.2222	4.33762	48	38.3333	63.6667	50	12.7846	8	11.6667	13.6667	11.1111	2.87391	18	31	21.6667	23.5556	6.70268	46.6667	52.6667	63.6667	54.3334	8.62168
	49.4656	4.3333	7.3333	8.6667	6.77777	2.21947	9.6667	10.6667	28.3333	16.2222	10.5004	39.6667	27.3333	34.6667	33.8889	6.20338	10.6667	0	15.3333	13	3.29978	16	12.3333	24.6667	17.6667	6.33337	47.6667	36.6667	64.3333	49.5556	13.9297	7.3333	11.6667	15	11.3333	3.84421	17.6667	32.3333	23.3333	24.4444	7.39616	46.3333	53.6667	52.3333	50.7778	3.90633
	49.7022	6.3333	9.3333	10.3333	8.66663	2.08167	9	9.3333	26	14.7778	9.72017	37	28	37.6667	34.2222	5.39891	9.3333	0	13.6667	11.5	3.06418	17.6667	11.6667	22.3333	17.2222	5.34717	46	38.3333	61.3333	48.5555	11.711	9.3333	13	16.3333	12.8889	3.50132	16	30.3333	22	22.7778	7.19823	46.3333	52	42.6667	47	4.70223
	49.9389	4.3333	7.6667	10.6667	7.55557	3.16816	11.6667	10.6667	24	15.4445	7.42616	39.6667	23	33.6667	32.1111	8.44154	7.6667	0	15.3333	11.5	5.4211	18.3333	13.6667	18	16.6667	2.60339	47	38.3333	64	49.7778	13.0569	6.3333	11.6667	18.3333	12.1111	6.01233	14.6667	30.3333	26.3333	23.7778	8.13994	47.6667	52	35.3333	45	8.64744
	50.1756	3	9.3333	9.3333	7.2222	3.65653	10.3333	13	24	15.7778	7.24442	36.6667	27.3333	40.6667	34.8889	6.84217	9.3333	0	15.3333	12.3333	4.24264	17.6667	11.6667	15	14.7778	3.00617	42.6667	38.3333	65.6667	48.8889	14.6907	6.3333	14.6667	16.3333	12.4444	5.3576	16.6667	29.3333	22	22.6667	6.35956	50.6667	53.3333	31.6667	45.2222	11.8149
	50.4123	0.3333	6.3333	9.6667	5.44443	4.72976	11.6667	12	24.6667	16.1111	7.41121	38.3333	23	37	32.7778	8.494	9	0	13	11	2.82843	17.3333	11.6667	15	14.6667	2.84797	46	34.6667	62.3333	47.6667	13.9084	5.3333	13	9.6667	9.33333	3.84421	14.6667	29.6667	20.3333	21.5556	7.57433	49.6667	53.6667	29.3333	44.2222	13.0484
	50.6489	5	6.3333	9.6667	7	2.40372	12.3333	9.6667	20.3333	14.1111	5.55108	39.6667	26.6667	35	33.7778	6.58562	7.3333	0	18	12.6667	7.5425	17.6667	14	15	15.5556	1.89543	41.3333	38	65.6667	48.3333	15.1034	5.3333	12	12	9.77777	3.84902	15.3333	28.3333	20.6667	21.4444	6.5348	45.3333	51	29.3333	41.8889	11.2365
	50.8856	3.6667	8	10.3333	7.33333	3.38293	10.3333	11	22.3333	14.5555	6.74399	38.3333	24	36.3333	32.8889	7.76266	7.3333	0	12.3333	9.8333	3.53553	16.6667	17.6667	13.3333	15.8889	2.26899	47	40.6667	59	48.8889	9.31147	6	13	11.6667	10.2222	3.71684	15	30.6667	21.6667	22.4445	7.86226	47	52.6667	29	42.8889	12.3573
	51.1223	1	6.3333	9	5.44443	4.0734	11.6667	8.6667	22	14.1111	6.99469	40.6667	24.6667	36	33.7778	8.22822	6	0	13.3333	9.66665	5.18543	19	14	19	17.3333	2.88675	43.3333	34.6667	61	46.3333	13.4205	6	13	10.3333	9.77777	3.53291	14.6667	28.3333	23.6667	22.2222	6.94686	47.6667	53.3333	26	42.3333	14.4261
	51.359	2.3333	9	9.3333	6.88887	3.94875	10.6667	10.6667	21.6667	14.3334	6.35085	38	24	35	32.3333	7.37111	6.3333	0	12	9.16665	4.00696	14	14	13.3333	13.7778	0.384919	43.3333	38.3333	59.6667	47.1111	11.1572	6	11	10.3333	9.1111	2.71484	14.6667	32	23.6667	23.4445	8.66879	49.6667	55	25.3333	43.3333	15.8149
	51.5957	4.6667	6.3333	7.3333	6.1111	1.34711	11.6667	8.6667	20.3333	13.5556	6.05832	41.3333	23.6667	34.6667	33.2222	8.92144	7.6667	0	10.3333	9	1.88557	16	13.3333	11	13.4444	2.50185	43.3333	41	58.3333	47.5555	9.40645	4.6667	9.3333	13.3333	9.1111	4.33757	12.3333	31	23.3333	22.2222	9.38282	48.3333	58	22.3333	42.8889	18.4461
	51.8323	3	8	9.6667	6.8889	3.46946	9.3333	8	22.3333	13.2222	7.91856	39.3333	23.3333	31.6667	31.4444	8.00232	9.3333	0	12.3333	10.8333	2.12132	14.6667	14.6667	13	14.1111	0.96227	35	44.6667	65	48.2222	15.3128	4.6667	12	8.6667	8.44447	3.6717	12	32.3333	21.6667	22	10.1707	52	59	23	44.6667	19.0875
	52.069	3	3	9	5	3.4641	8	7.6667	19.3333	11.6667	6.64159	37.6667	20.6667	34	30.7778	8.94634	8.6667	0	8.6667	8.6667	0	16.6667	16.6667	10.3333	14.5556	3.65659	38.3333	40.3333	55.3333	44.6666	9.29157	7.6667	13.6667	12.3333	11.2222	3.15053	11.6667	29.3333	24	21.6667	9.06149	49.6667	59.6667	26.3333	45.2222	17.1054
	52.3057	3.3333	4.3333	9.3333	5.66663	3.21455	11	7.3333	19.6667	12.6667	6.33337	38.3333	24	32.3333	31.5555	7.19823	9.3333	0	9	9.16665	0.235679	16	13.3333	12.3333	13.8889	1.89543	40.6667	42.6667	56.6667	46.6667	8.7178	3.3333	14.6667	9.3333	9.1111	5.66997	12.3333	29	19.3333	20.2222	8.36883	49.6667	64	23.3333	45.6667	20.6263
	52.5424	4.3333	6	8	6.1111	1.83587	9.6667	7.3333	20.6667	12.5556	7.12068	34	24	26.3333	28.1111	5.23168	6	0	8	7	1.41421	14	14	11.6667	13.2222	1.34713	40.6667	42.6667	52.6667	45.3334	6.4291	5.3333	14	10.6667	10	4.37165	13	31	23.6667	22.5556	9.0513	52.3333	65	23.3333	46.8889	21.3602
	52.779	1.6667	6.3333	10.3333	6.1111	4.33757	10.3333	9.3333	17.6667	12.4444	4.55017	34.6667	25	35.3333	31.6667	5.78312	8.6667	0	5.3333	7	2.35707	15.3333	13.6667	13.3333	14.1111	1.0715	35.3333	37.6667	58	43.6667	12.4677	3.3333	11.6667	10.3333	8.44443	4.4763	9.3333	33.3333	19.6667	20.7778	12.0385	57.6667	64.3333	24	48.6667	21.6205
	53.0157	2.3333	3.6667	6.6667	4.22223	2.21947	9	9	21	13	6.9282	37	22.3333	32.3333	30.5555	7.49322	7.3333	0	6.3333	6.8333	0.707107	13.6667	15.3333	10.6667	13.2222	2.36484	32.6667	42	57	43.8889	12.2761	4.6667	9.6667	6.6667	7.00003	2.51661	10.3333	32.3333	22	21.5555	11.0067	54.6667	65.3333	23.3333	47.7778	21.831
	53.2524	1	1	7.3333	3.1111	3.65653	11	8.6667	19.3333	13	5.6075	37.6667	23.3333	29.3333	30.1111	7.19829	7.6667	0	4.3333	6	2.35707	13.3333	14	13	13.4444	0.509179	35.3333	42.6667	51.3333	43.1111	8.00925	4.6667	12	9.3333	8.66667	3.71182	11	29.3333	19.3333	19.8889	9.17927	58	64.3333	19.6667	47.3333	24.1684
	53.4891	2.3333	0	6	4.16665	2.59275	11	7.3333	19	12.4444	5.96597	39	23.3333	30.3333	30.8889	7.84811	5.3333	0	6	5.66665	0.471428	11	13	7.6667	10.5556	2.69428	30.3333	39.6667	47.6667	39.2222	8.67524	3.6667	9.6667	7.3333	6.8889	3.02459	9.6667	32	17.3333	19.6667	11.348	54.6667	61	21	45.5556	21.5002
	53.7258	1	6	4.6667	3.8889	2.58916	10.6667	6	17.6667	11.4445	5.87211	40.6667	20.6667	29	30.1111	10.0462	7.3333	0	8.6667	8	0.942856	12	15	7.6667	11.5556	3.6868	32.6667	42	51	41.8889	9.16715	2	13.6667	6.3333	7.33333	5.89729	11.6667	31.6667	16	19.7778	10.5216	54.6667	65	23	47.5556	21.8844
	53.9624	2.3333	0.6667	6	3	2.72844	9.6667	7.6667	14.6667	10.6667	3.60555	35.3333	22	22.3333	26.5555	7.6036	8	0	6	7	1.41421	13	12.3333	9.3333	11.5555	1.95317	33.6667	40.6667	49.3333	41.2222	7.84806	3	14.6667	7.6667	8.44447	5.87211	7.6667	38.3333	17.3333	21.1111	15.6785	59.6667	61.3333	19.3333	46.7778	23.7822
	54.1991	1	1.6667	6.3333	3	2.90591	11	6.6667	16.6667	11.4445	5.01479	34.6667	26.3333	27.3333	29.4444	4.55017	6.6667	0	8	7.33335	0.942785	16	13.3333	6	11.7778	5.1783	29.3333	41.3333	48.3333	39.6666	9.60902	3.6667	13.6667	6.3333	7.8889	5.17831	7.3333	36	19	20.7778	14.4158	57	59.6667	20.3333	45.6667	21.9798
	54.4358	0	0	5	5	#DIV/0!	10.3333	8.6667	17.6667	12.2222	4.78812	31.6667	21	25.3333	26	5.36451	7.3333	0	2.3333	4.8333	3.53553	11	13	9.3333	11.1111	1.83587	32	39.6667	46.6667	39.4445	7.33588	0.3333	15.3333	5.3333	6.99997	7.63763	7.6667	32.6667	14	18.1111	12.9972	52.6667	63.3333	19	45	23.1397
	54.6725	1.6667	0	6.3333	4	3.29978	9	7.6667	16	10.8889	4.47626	32	23.6667	25	26.8889	4.47626	7.3333	0	5	6.16665	1.64989	12.3333	16.6667	7.3333	12.1111	4.67067	30.6667	37	47	38.2222	8.23496	0.3333	12.3333	4.3333	5.66663	6.1101	10.3333	32.6667	18	20.3333	11.3481	57.6667	56.6667	21.6667	45.3334	20.502
	54.9091	0	0	3.3333	3.3333	#DIV/0!	9.6667	4.6667	15	9.7778	5.16755	31.6667	21.6667	22	25.1111	5.67973	3.6667	0	4.6667	4.1667	0.707107	12	14	8	11.3333	3.05505	28	36.3333	42.6667	35.6667	7.35604	0	14	6	10	5.65685	8.6667	35	14.6667	19.4445	13.8015	60	57	23.3333	46.7778	20.3588
	55.1458	1	0	1.6667	1.33335	0.471428	12.3333	6	17.6667	12	5.84049	27.6667	20.3333	23.3333	23.7778	3.68685	6	0	3.6667	4.83335	1.64989	11.6667	15	4.6667	10.4445	5.27396	32.6667	34	40.3333	35.6667	4.09604	1.6667	14.6667	5	7.11113	6.75223	8	31.6667	14	17.8889	12.3033	52.6667	55	22.3333	43.3333	18.2239
	55.3825	0	0	1.6667	1.6667	#DIV/0!	12	6	18	12	6	32.6667	18	19	23.2222	8.19442	3.3333	0	2	2.66665	0.942785	8.6667	19.3333	6.6667	11.5556	6.80954	29.3333	32.6667	41.3333	34.4444	6.19437	3.3333	16.6667	5	8.33333	7.26486	5.3333	36	16.6667	19.3333	15.5063	58	51.3333	25	44.7778	17.4494
	55.6192	0	0	3	3	#DIV/0!	13	5.3333	15	11.1111	5.10267	29	19	19.3333	22.4444	5.67973	3.6667	0	1.6667	2.6667	1.41421	11.6667	19.3333	6	12.3333	6.6916	27.6667	35.3333	39.3333	34.1111	5.92855	0.6667	17.3333	7.3333	8.44443	8.38867	8	29	13.6667	16.8889	10.8645	49.6667	53.6667	19.6667	41	18.5831
	55.8558	0	0	3.6667	3.6667	#DIV/0!	8.6667	5	13.6667	9.11113	4.35041	27.6667	20.3333	22.3333	23.4444	3.79086	10.3333	0	0	10.3333	#DIV/0!	11.6667	18	7.6667	12.4445	5.21037	28	36.6667	39.3333	34.6667	5.92546	1	17.3333	5	7.77777	8.51359	5.3333	28.3333	12.3333	15.3333	11.7898	49	52.3333	19.6667	40.3333	17.9753
	56.0925	0	0	5	5	#DIV/0!	11	6.6667	13.3333	10.3333	3.38293	26.6667	18	19.6667	21.4445	4.59872	5.3333	0	0.6667	3	3.29978	10.3333	19.3333	2.3333	10.6666	8.5049	28	39	39.3333	35.4444	6.44922	0.3333	15.3333	5	6.88887	7.67632	5.3333	28	17.3333	16.8889	11.3399	45.3333	52.3333	22.3333	40	15.695
	56.3292	0	0	3.3333	3.3333	#DIV/0!	9	2	17.6667	9.55557	7.84811	28.3333	19.6667	18.3333	22.1111	5.42967	4.3333	0	2	3.16665	1.64989	10.6667	21.6667	6.6667	13	7.76745	28	32	40.3333	33.4444	6.29225	0.6667	13.6667	3.6667	6.00003	6.80686	3.6667	27.6667	22	17.7778	12.5447	46.6667	52.3333	22.3333	40.4444	15.9386
	56.5659	0	0	3.3333	3.3333	#DIV/0!	13.3333	3	13.6667	10	6.06447	24.6667	18.3333	18	20.3333	3.7565	6.3333	0	0	6.3333	#DIV/0!	11.6667	15	6	10.8889	4.55014	28	32	36.6667	32.2222	4.33762	0.3333	11	3.3333	4.88887	5.50086	3.3333	30.6667	25.3333	19.7778	14.4888	46.3333	50.3333	21	39.2222	15.9071
	56.8026	0	0	4.3333	4.3333	#DIV/0!	11	1.6667	16	9.55557	7.275	24.6667	16.6667	18	19.7778	4.28607	3.3333	0	0	3.3333	#DIV/0!	10.6667	21	7.3333	13	7.12586	27.6667	28.3333	36.6667	30.8889	5.01481	0.3333	14.6667	2	5.66667	7.83868	3.6667	30.6667	26	20.1111	14.4312	38.3333	49.6667	20.3333	36.1111	14.7924
	57.0392	0	0	0.6667	0.6667	#DIV/0!	9.3333	2	13	8.1111	5.60092	26.3333	16.6667	18	20.3333	5.23871	4.6667	0	0	4.6667	#DIV/0!	9.3333	17.6667	3.6667	10.2222	7.04221	28	28	32.3333	29.4444	2.50183	0	14	1.6667	7.83335	8.72096	5.3333	25.3333	39	23.2222	16.9323	36.3333	44	23	34.4444	10.6267
	57.2759	0	0	0	#DIV/0!	#DIV/0!	11.6667	2	13	8.8889	6.00309	23	19	16.6667	19.5556	3.20299	4.3333	0	0	4.3333	#DIV/0!	9	20.3333	5.3333	11.5555	7.81972	26.6667	26.6667	28.3333	27.2222	0.962212	0	15.3333	3.3333	9.3333	8.48528	2.3333	28.3333	49.3333	26.6666	23.5443	30.3333	43.6667	21	31.6667	11.392
	57.5126	0	0	2.3333	2.3333	#DIV/0!	7.6667	2	13.3333	7.66667	5.66665	21.6667	19	16.3333	19	2.6667	1	0	0	1	#DIV/0!	10.3333	20.3333	5	11.8889	7.78411	25.3333	29.3333	31.6667	28.7778	3.20304	0.6667	9.6667	0.6667	3.6667	5.19615	6.3333	31	55.3333	30.8889	24.5002	28	44	20.6667	30.8889	11.9319
	57.7493	0	0	3	3	#DIV/0!	12	2	13	9	6.08276	25.3333	16.3333	12.3333	18	6.65833	4.3333	0	0	4.3333	#DIV/0!	11	18.3333	7.6667	12.3333	5.45687	23.6667	24.6667	30.6667	26.3334	3.78594	0	10.6667	0	10.6667	#DIV/0!	3.3333	32.3333	55.6667	30.4444	26.2178	26	44.6667	25.3333	32	10.9747
	57.9859	0	0	0	#DIV/0!	#DIV/0!	11.6667	3.3333	11	8.66667	4.63084	23.6667	18.3333	13	18.3333	5.33335	5.3333	0	0	5.3333	#DIV/0!	12.3333	19.3333	6	12.5555	6.66943	26.3333	27.3333	28	27.2222	0.838886	0	10.3333	2.3333	6.3333	5.65685	4.6667	26.3333	53.3333	28.1111	24.382	24	48	23	31.6667	14.1539
	58.2226	0	0	0.6667	0.6667	#DIV/0!	6.6667	0	10.3333	8.5	2.59268	22.3333	17.6667	13.6667	17.8889	4.33757	3	0	0	3	#DIV/0!	8	21	6.6667	11.8889	7.91856	23	26	23.3333	24.1111	1.6443	0	6.6667	0	6.6667	#DIV/0!	3	24.6667	49.6667	25.7778	23.3532	23.6667	49.3333	19.6667	30.8889	16.098
	58.4593	0	0	0	#DIV/0!	#DIV/0!	8	1.6667	12.3333	7.33333	5.36446	20.6667	14.6667	11.6667	15.6667	4.58258	2.3333	0	0	2.3333	#DIV/0!	13.6667	11.6667	8	11.1111	2.87391	25	22	20.3333	22.4444	2.36488	0	8.6667	0	8.6667	#DIV/0!	1.6667	29.3333	39.3333	23.4444	19.5116	20.6667	45.3333	20.3333	28.7778	14.3385
	58.696	0	0	0	#DIV/0!	#DIV/0!	9	1	10.6667	6.8889	5.16757	26.6667	16.6667	10.6667	18	8.0829	3.3333	0	0	3.3333	#DIV/0!	13.3333	16	2	10.4444	7.43365	23	24.6667	22.3333	23.3333	1.20188	0	10.3333	0	10.3333	#DIV/0!	0.6667	25.3333	34	20	17.2948	21	42.3333	23	28.7778	11.782
	58.9327	0	0	0	#DIV/0!	#DIV/0!	7.3333	8.6667	10.6667	8.8889	1.67777	19.6667	14	9.6667	14.4445	5.01479	5.3333	0	0	5.3333	#DIV/0!	11.6667	16.6667	7.6667	12	4.50925	22	22	19.3333	21.1111	1.53962	0	6.3333	0	6.3333	#DIV/0!	2	28.3333	28	19.4444	15.1082	18.3333	41	19.3333	26.2222	12.8077
	59.1693	0	0	0	#DIV/0!	#DIV/0!	8.6667	11	13	10.8889	2.16879	18.3333	16.3333	9.3333	14.6666	4.72582	2.3333	0	0	2.3333	#DIV/0!	9.6667	14.6667	5.3333	9.8889	4.67067	22	21.6667	19	20.8889	1.6443	0	4.6667	0	4.6667	#DIV/0!	2	27.3333	19	16.1111	12.9114	19.3333	36.3333	20.3333	25.3333	9.53939
	59.406	0	0	0	#DIV/0!	#DIV/0!	8.6667	7.6667	11.6667	9.33337	2.08167	24	15	10.3333	16.4444	6.9469	3	0	0	3	#DIV/0!	9.6667	12.3333	7.6667	9.8889	2.34122	22.3333	21.6667	16.6667	20.2222	3.09717	0	6.3333	0	6.3333	#DIV/0!	0.6667	30.6667	17.6667	16.3334	15.0444	19.6667	36.6667	26.6667	27.6667	8.544
	59.6427	0	0	0	#DIV/0!	#DIV/0!	7.6667	15.3333	10.6667	11.2222	3.86337	23.6667	13.3333	8.6667	15.2222	7.67633	3.3333	0	0	3.3333	#DIV/0!	13	11.6667	4.3333	9.66667	4.66669	19.3333	17.3333	16	17.5555	1.67773	0	9	0	9	#DIV/0!	1	25.3333	13.6667	13.3333	12.1701	18.3333	36.3333	19	24.5555	10.2053
	59.8794	0	0	0	#DIV/0!	#DIV/0!	9	8.6667	10.3333	9.33333	0.881886	21	14	11	15.3333	5.1316	3	0	0	3	#DIV/0!	8.6667	10.3333	4.3333	7.77777	3.0972	23.3333	19	11.6667	18	5.89724	0	9.6667	0.3333	5	6.59971	0	26.6667	11	18.8333	11.078	15	29.6667	24.6667	23.1111	7.45606
	60.116	0	0	0	#DIV/0!	#DIV/0!	10.3333	9	11.6667	10.3333	1.33335	22.3333	12	8.6667	14.3333	7.12582	1	0	0	1	#DIV/0!	6	6.6667	3.3333	5.33333	1.76387	18	17.6667	13.3333	16.3333	2.60344	0	5.3333	0	5.3333	#DIV/0!	0.3333	24.6667	12	12.3333	12.1701	15.3333	30.3333	21.6667	22.4444	7.53018
	60.3527	0	0	0	#DIV/0!	#DIV/0!	10.3333	3.6667	10.3333	8.1111	3.84896	20.3333	16	6.3333	14.2222	7.16732	0.3333	0	0	0.3333	#DIV/0!	11	5	4.6667	6.8889	3.56422	18.3333	16	14.6667	16.3333	1.85589	0	5	0	5	#DIV/0!	0	26.3333	8	17.1667	12.9636	15	26.6667	26	22.5556	6.5518
	60.5894	0	0	0	#DIV/0!	#DIV/0!	9	0	11.6667	10.3333	1.88564	20.3333	14	8.6667	14.3333	5.84044	1.6667	0	0	1.6667	#DIV/0!	6	3.3333	0	4.66665	1.88564	21	16	9	15.3333	6.02771	0	6.6667	0	6.6667	#DIV/0!	1	30.3333	7.6667	13	15.3767	15	26	26.6667	22.5556	6.5518
	60.8261	0	0	0	#DIV/0!	#DIV/0!	8	0	12	10	2.82843	22.3333	11.6667	8	14	7.44608	2	0	0	2	#DIV/0!	4.3333	3.6667	0	4	0.471357	20.3333	14	9.6667	14.6667	5.36446	0	6.6667	0	6.6667	#DIV/0!	0	22.3333	7.3333	14.8333	10.6066	15	24	28.3333	22.4444	6.8014
	61.0627	0	0	0	#DIV/0!	#DIV/0!	8	0	9	8.5	0.707107	17.6667	14.6667	4.3333	12.2222	6.99474	1	0	0	1	#DIV/0!	6	4.3333	0	5.16665	1.17853	17.6667	13.3333	9.3333	13.4444	4.16781	0	8.6667	0	8.6667	#DIV/0!	0	23.6667	7.3333	15.5	11.5495	15.3333	23.6667	28	22.3333	6.43776
	61.2994	0	0	0	#DIV/0!	#DIV/0!	10.6667	0	13	11.8333	1.64989	19	11.6667	3.6667	11.4445	7.66907	1	0	0	1	#DIV/0!	5	1	0	3	2.82843	16	13.6667	9	12.8889	3.56423	0	13	2	7.5	7.77817	0	20.3333	3.3333	11.8333	12.0208	14	24	27.6667	21.8889	7.0737
	61.5361	0	0	0	#DIV/0!	#DIV/0!	8	1.6667	7.3333	5.66667	3.48008	17.3333	15.3333	7.6667	13.4444	5.10261	2	0	0	2	#DIV/0!	5.3333	3.3333	0	4.3333	1.41421	16	13.6667	4.3333	11.3333	6.17344	0	10.3333	0	10.3333	#DIV/0!	2.3333	18.3333	3.6667	8.1111	8.87775	16	26.6667	27.3333	23.3333	6.35959
	61.7728	0	0	0	#DIV/0!	#DIV/0!	8	3	7.6667	6.22223	2.79551	14	11.6667	4.6667	10.1111	4.85721	2.3333	0	0	2.3333	#DIV/0!	3.6667	4.3333	0	4	0.471357	14	10.6667	7.3333	10.6667	3.33335	0	11	0	11	#DIV/0!	0	21.6667	4.3333	13	12.2566	13.3333	20.3333	25.3333	19.6666	6.02771
	62.0095	0	0	0	#DIV/0!	#DIV/0!	8.6667	1.6667	8	6.11113	3.8634	17.3333	13.3333	3.3333	11.3333	7.2111	0.3333	0	0	0.3333	#DIV/0!	4.3333	0	0	4.3333	#DIV/0!	16.6667	12	7.6667	12.1111	4.50103	0	16.6667	0	16.6667	#DIV/0!	0	19.6667	0.3333	10	13.6708	13.6667	19.3333	28.3333	20.4444	7.39616
	62.2461	0	0	0	#DIV/0!	#DIV/0!	7.6667	0	8.6667	8.1667	0.707107	15.3333	14	4.3333	11.2222	6.00309	0	0	0	#DIV/0!	#DIV/0!	3.6667	3.3333	0	3.5	0.235749	16.3333	14.6667	2	11	7.83865	0	12	0	12	#DIV/0!	0.3333	17.3333	1	6.2222	9.62827	13.6667	20.3333	30.6667	21.5556	8.56566
	62.4828	0	0	0	#DIV/0!	#DIV/0!	9.6667	2	6.6667	6.11113	3.86343	12	9.3333	3.6667	8.33333	4.25569	2	0	0	2	#DIV/0!	2	0	0	2	#DIV/0!	16.3333	16.3333	1	11.2222	8.85268	0	12	0	12	#DIV/0!	0.3333	19.6667	0	10	13.6708	13	19	31.6667	21.2222	9.5297
	62.7195	0	0	0	#DIV/0!	#DIV/0!	6.3333	0.6667	9	5.33333	4.25569	14	6.6667	3	7.8889	5.60092	0.6667	0	0	0.6667	#DIV/0!	1.6667	0	0	1.6667	#DIV/0!	14.6667	16	0	15.3333	0.942785	0	15	0	15	#DIV/0!	0	17.3333	0	17.3333	#DIV/0!	13	19.6667	30.3333	21	8.74323
	62.9562	0	0	0	#DIV/0!	#DIV/0!	7.6667	0	7.6667	7.6667	0	12.3333	12.3333	1.6667	8.77777	6.15836	0.3333	0	0	0.3333	#DIV/0!	2.3333	0	0	2.3333	#DIV/0!	13.3333	18.3333	0.6667	10.7778	9.10633	0	14	0	14	#DIV/0!	0	17.6667	0	17.6667	#DIV/0!	15.3333	18	26.3333	19.8889	5.73811
	63.1928	0	0	0	#DIV/0!	#DIV/0!	3.6667	0	4.3333	4	0.471357	13.3333	9	0.6667	7.66667	6.4377	0.6667	0	0	0.6667	#DIV/0!	1.6667	0	0	1.6667	#DIV/0!	14.6667	16.6667	0	15.6667	1.41421	0	15.3333	0	15.3333	#DIV/0!	0	15	0	15	#DIV/0!	9.6667	16	26	17.2222	8.23496
	63.4295	0	0	0	#DIV/0!	#DIV/0!	3.3333	0	3.6667	3.5	0.235749	9	11.6667	0	10.3333	1.88564	0	0	0	#DIV/0!	#DIV/0!	1.6667	0	0	1.6667	#DIV/0!	12.3333	13	0	12.6667	0.471428	0	13.3333	0	13.3333	#DIV/0!	0	16.3333	0	16.3333	#DIV/0!	10.6667	14.6667	19.3333	14.8889	4.33757
	63.6662	0	0	0	#DIV/0!	#DIV/0!	1	0	8.6667	4.83335	5.42118	10.3333	10.3333	0	10.3333	0	0	0	0	#DIV/0!	#DIV/0!	0	0	0	#DIV/0!	#DIV/0!	13.6667	14	0	13.8333	0.235679	0	11.6667	0	11.6667	#DIV/0!	0	16	0	16	#DIV/0!	12.3333	16.3333	19.3333	16	3.51188
	63.9029	0	0	0	#DIV/0!	#DIV/0!	3	0	8	5.5	3.53553	10.3333	10.6667	0.3333	7.1111	5.87211	0	0	0	#DIV/0!	#DIV/0!	2.3333	0	0	2.3333	#DIV/0!	13.6667	11	0	12.3333	1.88564	0	13.3333	0	13.3333	#DIV/0!	0	16.6667	0	16.6667	#DIV/0!	12	13.3333	15.3333	13.5555	1.67773
	64.1396	0	0	0	#DIV/0!	#DIV/0!	0	0	3.6667	3.6667	#DIV/0!	8	10.6667	0	9.33335	1.88564	0	0	0	#DIV/0!	#DIV/0!	1.6667	0	0	1.6667	#DIV/0!	11	13.6667	0	12.3333	1.88564	0	14	0	14	#DIV/0!	0	15.3333	0	15.3333	#DIV/0!	9	15.3333	16.6667	13.6667	4.09607
	64.3762	0	0	0	#DIV/0!	#DIV/0!	2	0	5	3.5	2.12132	6.3333	10.3333	0	8.3333	2.82843	0	0	0	#DIV/0!	#DIV/0!	0	0	0	#DIV/0!	#DIV/0!	14	15.3333	0	14.6667	0.942785	0	14.6667	0	14.6667	#DIV/0!	0	16.6667	0	16.6667	#DIV/0!	10.3333	16	9.6667	12	3.4801
	64.6129	0	0	0	#DIV/0!	#DIV/0!	0	0	5	5	#DIV/0!	6.6667	10.6667	0	8.6667	2.82843	1	0	0	1	#DIV/0!	0	0	0	#DIV/0!	#DIV/0!	11.6667	16.6667	0	14.1667	3.53553	0	11.6667	0	11.6667	#DIV/0!	0	16.3333	0	16.3333	#DIV/0!	10.3333	13.6667	6	10	3.8442
	64.8496	0	0	0	#DIV/0!	#DIV/0!	0	0	4.3333	4.3333	#DIV/0!	5	10.3333	0	7.66665	3.77121	1.6667	0	0	1.6667	#DIV/0!	0.3333	0	0	0.3333	#DIV/0!	13.3333	10.3333	0	11.8333	2.12132	0	9	0	9	#DIV/0!	0	14.6667	0	14.6667	#DIV/0!	9	11	1.6667	7.22223	4.91406
	65.0863	0	0	0	#DIV/0!	#DIV/0!	0	0	2	2	#DIV/0!	3.6667	9.3333	0	6.5	4.00689	1	0	0	1	#DIV/0!	0.6667	0	0	0.6667	#DIV/0!	11.6667	9	0	10.3333	1.88564	0	4.6667	0	4.6667	#DIV/0!	0	14	0	14	#DIV/0!	7.6667	13	3.3333	8	4.84196
	65.3229	0	0	0	#DIV/0!	#DIV/0!	0	0	0	#DIV/0!	#DIV/0!	5	12.3333	0	8.66665	5.18543	0.6667	0	0	0.6667	#DIV/0!	0.6667	0	0	0.6667	#DIV/0!	10.3333	12	0	11.1667	1.17853	0	0	0	#DIV/0!	#DIV/0!	0	13.3333	0	13.3333	#DIV/0!	5	12.3333	0	8.66665	5.18543
	65.5596	0	0	0	#DIV/0!	#DIV/0!	0	0	2	2	#DIV/0!	3.6667	9.6667	0	6.6667	4.24264	0	0	0	#DIV/0!	#DIV/0!	0	0	0	#DIV/0!	#DIV/0!	10.6667	7.6667	0	9.1667	2.12132	0	0	0	#DIV/0!	#DIV/0!	0	13	0	13	#DIV/0!	8	11.6667	3	7.55557	4.35041
	65.7963	0	0	0	#DIV/0!	#DIV/0!	0	0	1.6667	1.6667	#DIV/0!	5	9	0	7	2.82843	0	0	0	#DIV/0!	#DIV/0!	0	0	0	#DIV/0!	#DIV/0!	11.6667	6.6667	0	9.1667	3.53553	0	0	0	#DIV/0!	#DIV/0!	0	11.6667	0	11.6667	#DIV/0!	6	12	2.3333	6.77777	4.88006
	66.033	0	0	0	#DIV/0!	#DIV/0!	0	0	3.3333	3.3333	#DIV/0!	3.6667	12.3333	0	8	6.12821	0	0	0	#DIV/0!	#DIV/0!	0	0	0	#DIV/0!	#DIV/0!	8.6667	3.3333	0	6	3.77128	0	0	0	#DIV/0!	#DIV/0!	0	10.6667	0	10.6667	#DIV/0!	6.6667	9.3333	2.3333	6.1111	3.53292
	66.2697	0	0	0	#DIV/0!	#DIV/0!	0	0	0	#DIV/0!	#DIV/0!	3	9	0	6	4.24264	0	0	0	#DIV/0!	#DIV/0!	0	0	0	#DIV/0!	#DIV/0!	8.6667	3	0	5.83335	4.00696	0	0	0	#DIV/0!	#DIV/0!	0	12.3333	0	12.3333	#DIV/0!	5.3333	9	3.6667	6	2.72844
	66.5063	0	0	0	#DIV/0!	#DIV/0!	0	0	0	#DIV/0!	#DIV/0!	0.3333	12.3333	0	6.3333	8.48528	0	0	0	#DIV/0!	#DIV/0!	0	0	0	#DIV/0!	#DIV/0!	8	1	0	4.5	4.94975	0	0	0	#DIV/0!	#DIV/0!	0	13	0	13	#DIV/0!	6.3333	9.6667	5	7	2.40372
	66.743	0	0	0	#DIV/0!	#DIV/0!	0	0	0	#DIV/0!	#DIV/0!	3	9.6667	0	6.33335	4.71407	0	0	0	#DIV/0!	#DIV/0!	0	0	0	#DIV/0!	#DIV/0!	7.3333	0	0	7.3333	#DIV/0!	0	0	0	#DIV/0!	#DIV/0!	0	11.6667	0	11.6667	#DIV/0!	4.3333	11	4.6667	6.66667	3.75648
	66.9797	0	0	0	#DIV/0!	#DIV/0!	0	0	0	#DIV/0!	#DIV/0!	3	13.3333	0	8.16665	7.30675	0	0	0	#DIV/0!	#DIV/0!	0	0	0	#DIV/0!	#DIV/0!	7.6667	0	0	7.6667	#DIV/0!	0	0	0	#DIV/0!	#DIV/0!	0	11	0	11	#DIV/0!	5.3333	9	6.6667	7	1.85593
	67.2164	0	0	0	#DIV/0!	#DIV/0!	0	0	0	#DIV/0!	#DIV/0!	0	8.6667	0	8.6667	#DIV/0!	0	0	0	#DIV/0!	#DIV/0!	0	0	0	#DIV/0!	#DIV/0!	5.3333	0	0	5.3333	#DIV/0!	0	0	0	#DIV/0!	#DIV/0!	0	12	0	12	#DIV/0!	1.6667	6	7.6667	5.11113	3.09719
	67.453	0	0	0	#DIV/0!	#DIV/0!	0	0	0	#DIV/0!	#DIV/0!	3.3333	9.3333	0	6.3333	4.24264	0	0	0	#DIV/0!	#DIV/0!	0	0	0	#DIV/0!	#DIV/0!	4.6667	0	0	4.6667	#DIV/0!	0	0	0	#DIV/0!	#DIV/0!	0	8.6667	0	8.6667	#DIV/0!	5.3333	6.6667	11.6667	7.8889	3.33891
	67.6897	0	0	0	#DIV/0!	#DIV/0!	0	0	0	#DIV/0!	#DIV/0!	2.3333	7.3333	0	4.8333	3.53553	0	0	0	#DIV/0!	#DIV/0!	0	0	0	#DIV/0!	#DIV/0!	8	0	0	8	#DIV/0!	0	0	0	#DIV/0!	#DIV/0!	0	7.6667	0	7.6667	#DIV/0!	0.6667	7.6667	15	7.7778	7.1673
	67.9264	0	0	0	#DIV/0!	#DIV/0!	0	0	0	#DIV/0!	#DIV/0!	3	5.3333	0	4.16665	1.64989	0	0	0	#DIV/0!	#DIV/0!	0	0	0	#DIV/0!	#DIV/0!	4.3333	0	0	4.3333	#DIV/0!	0	0	0	#DIV/0!	#DIV/0!	0	9.3333	0	9.3333	#DIV/0!	0.6667	5.3333	20.6667	8.8889	10.4634
	68.1631	0	0	0	#DIV/0!	#DIV/0!	0	0	0	#DIV/0!	#DIV/0!	2.3333	5	0	3.66665	1.88564	0	0	0	#DIV/0!	#DIV/0!	0	0	0	#DIV/0!	#DIV/0!	5.3333	0	0	5.3333	#DIV/0!	0	0	0	#DIV/0!	#DIV/0!	0	12	0	12	#DIV/0!	3	5	26.6667	11.5556	13.1248
	68.3997	0	0	0	#DIV/0!	#DIV/0!	0	0	0	#DIV/0!	#DIV/0!	0	5	0	5	#DIV/0!	0	0	0	#DIV/0!	#DIV/0!	0	0	0	#DIV/0!	#DIV/0!	3.6667	0	0	3.6667	#DIV/0!	0	0	0	#DIV/0!	#DIV/0!	0	12.3333	0	12.3333	#DIV/0!	1.6667	5	38	14.8889	20.0841
	68.6364	0	0	0	#DIV/0!	#DIV/0!	0	0	0	#DIV/0!	#DIV/0!	0	5	0	5	#DIV/0!	0	0	0	#DIV/0!	#DIV/0!	0	0	0	#DIV/0!	#DIV/0!	4.3333	0	0	4.3333	#DIV/0!	0	0	0	#DIV/0!	#DIV/0!	0	7.6667	0	7.6667	#DIV/0!	1	7.3333	50.3333	19.5555	26.8418
	68.8731	0	0	0	#DIV/0!	#DIV/0!	0	0	0	#DIV/0!	#DIV/0!	0	2	0	2	#DIV/0!	0	0	0	#DIV/0!	#DIV/0!	0	0	0	#DIV/0!	#DIV/0!	3.6667	0	0	3.6667	#DIV/0!	0	0	0	#DIV/0!	#DIV/0!	0	12	0	12	#DIV/0!	1.6667	5.3333	48.3333	18.4444	25.9494
	69.1098	0	0	0	#DIV/0!	#DIV/0!	0	0	0	#DIV/0!	#DIV/0!	0	2	0	2	#DIV/0!	0	0	0	#DIV/0!	#DIV/0!	0	0	0	#DIV/0!	#DIV/0!	3.6667	0	0	3.6667	#DIV/0!	0	0	0	#DIV/0!	#DIV/0!	0	7.3333	0	7.3333	#DIV/0!	0	8.6667	49	28.8333	28.5199
	69.3465	0	0	0	#DIV/0!	#DIV/0!	0	0	0	#DIV/0!	#DIV/0!	0	4.3333	0	4.3333	#DIV/0!	0	0	0	#DIV/0!	#DIV/0!	0	0	0	#DIV/0!	#DIV/0!	4.3333	0	0	4.3333	#DIV/0!	0	0	0	#DIV/0!	#DIV/0!	0	10.6667	0	10.6667	#DIV/0!	0	6.3333	46.6667	26.5	28.52
	69.5831	0	0	0	#DIV/0!	#DIV/0!	0	0	0	#DIV/0!	#DIV/0!	0	1	0	1	#DIV/0!	0	0	0	#DIV/0!	#DIV/0!	0	0	0	#DIV/0!	#DIV/0!	4.6667	0	0	4.6667	#DIV/0!	0	0	0	#DIV/0!	#DIV/0!	0	9.3333	0	9.3333	#DIV/0!	0	3.6667	49.6667	26.6667	32.5269
	69.8198	0	0	0	#DIV/0!	#DIV/0!	0	0	0	#DIV/0!	#DIV/0!	0	0.6667	0	0.6667	#DIV/0!	0	0	0	#DIV/0!	#DIV/0!	0	0	0	#DIV/0!	#DIV/0!	5.3333	0	0	5.3333	#DIV/0!	0	0	0	#DIV/0!	#DIV/0!	0	7.6667	0	7.6667	#DIV/0!	1	1	49.6667	17.2222	28.0977
	70.0565	0	0	0	#DIV/0!	#DIV/0!	0	0	0	#DIV/0!	#DIV/0!	0	1	0	1	#DIV/0!	0	0	0	#DIV/0!	#DIV/0!	0	0	0	#DIV/0!	#DIV/0!	1.6667	0	0	1.6667	#DIV/0!	0	0	0	#DIV/0!	#DIV/0!	0	10.3333	0	10.3333	#DIV/0!	0	3.6667	53.6667	28.6667	35.3553
	70.2932	0	0	0	#DIV/0!	#DIV/0!	0	0	0	#DIV/0!	#DIV/0!	0	1.6667	0	1.6667	#DIV/0!	0	0	0	#DIV/0!	#DIV/0!	0	0	0	#DIV/0!	#DIV/0!	1.6667	0	0	1.6667	#DIV/0!	0	0	0	#DIV/0!	#DIV/0!	0	8	0	8	#DIV/0!	0	2.3333	57	29.6667	38.6552
	70.5298	0	0	0	#DIV/0!	#DIV/0!	0	0	0	#DIV/0!	#DIV/0!	0	2.3333	0	2.3333	#DIV/0!	0	0	0	#DIV/0!	#DIV/0!	0	0	0	#DIV/0!	#DIV/0!	0	0	0	#DIV/0!	#DIV/0!	0	0	0	#DIV/0!	#DIV/0!	0	8	0	8	#DIV/0!	0	1.6667	68.3333	35	47.1404
	70.7665	0	0	0	#DIV/0!	#DIV/0!	0	0	0	#DIV/0!	#DIV/0!	0	3	0	3	#DIV/0!	0	0	0	#DIV/0!	#DIV/0!	0	0	0	#DIV/0!	#DIV/0!	0	0	0	#DIV/0!	#DIV/0!	0	0	0	#DIV/0!	#DIV/0!	0	7.6667	0	7.6667	#DIV/0!	0	0.6667	75.6667	38.1667	53.033
	71.0032	0	0	0	#DIV/0!	#DIV/0!	0	0	0	#DIV/0!	#DIV/0!	0	2.3333	0	2.3333	#DIV/0!	0	0	0	#DIV/0!	#DIV/0!	0	0	0	#DIV/0!	#DIV/0!	0.6667	0	0	0.6667	#DIV/0!	0	0	0	#DIV/0!	#DIV/0!	0	9.3333	0	9.3333	#DIV/0!	0	0.6667	61	30.8333	42.6621
	71.2399	0	0	0	#DIV/0!	#DIV/0!	0	0	0	#DIV/0!	#DIV/0!	0	0.6667	0	0.6667	#DIV/0!	0	0	0	#DIV/0!	#DIV/0!	0	0	0	#DIV/0!	#DIV/0!	0	0	0	#DIV/0!	#DIV/0!	0	0	0	#DIV/0!	#DIV/0!	0	7.6667	0	7.6667	#DIV/0!	0	0.6667	59.6667	30.1667	41.7193
	71.4765	0	0	0	#DIV/0!	#DIV/0!	0	0	0	#DIV/0!	#DIV/0!	0	0	0	#DIV/0!	#DIV/0!	0	0	0	#DIV/0!	#DIV/0!	0	0	0	#DIV/0!	#DIV/0!	0	0	0	#DIV/0!	#DIV/0!	0	0	0	#DIV/0!	#DIV/0!	0	6	0	6	#DIV/0!	0	1.6667	56.3333	29	38.6551
	71.7132	0	0	0	#DIV/0!	#DIV/0!	0	0	0	#DIV/0!	#DIV/0!	0	0	0	#DIV/0!	#DIV/0!	0	0	0	#DIV/0!	#DIV/0!	0	0	0	#DIV/0!	#DIV/0!	0	0	0	#DIV/0!	#DIV/0!	0	0	0	#DIV/0!	#DIV/0!	0	7.3333	0	7.3333	#DIV/0!	0	3.3333	44.6667	24	29.2271
	71.9499	0	0	0	#DIV/0!	#DIV/0!	0	0	0	#DIV/0!	#DIV/0!	0	0	0	#DIV/0!	#DIV/0!	0	0	0	#DIV/0!	#DIV/0!	0	0	0	#DIV/0!	#DIV/0!	0	0	0	#DIV/0!	#DIV/0!	0	0	0	#DIV/0!	#DIV/0!	0	7.6667	0	7.6667	#DIV/0!	0	4.3333	26	15.1667	15.3207
	72.1866	0	0	0	#DIV/0!	#DIV/0!	0	0	0	#DIV/0!	#DIV/0!	0	0	0	#DIV/0!	#DIV/0!	0	0	0	#DIV/0!	#DIV/0!	0	0	0	#DIV/0!	#DIV/0!	0	0	0	#DIV/0!	#DIV/0!	0	0	0	#DIV/0!	#DIV/0!	0	7.3333	0	7.3333	#DIV/0!	0	9	19.3333	14.1667	7.30675
	72.4233	0	0	0	#DIV/0!	#DIV/0!	0	0	0	#DIV/0!	#DIV/0!	0	0	0	#DIV/0!	#DIV/0!	0	0	0	#DIV/0!	#DIV/0!	0	0	0	#DIV/0!	#DIV/0!	0	0	0	#DIV/0!	#DIV/0!	0	0	0	#DIV/0!	#DIV/0!	0	4.6667	0	4.6667	#DIV/0!	0	8.6667	13.3333	11	3.29978
	72.6599	0	0	0	#DIV/0!	#DIV/0!	0	0	0	#DIV/0!	#DIV/0!	0	0	0	#DIV/0!	#DIV/0!	0	0	0	#DIV/0!	#DIV/0!	0	0	0	#DIV/0!	#DIV/0!	0	0	0	#DIV/0!	#DIV/0!	0	0	0	#DIV/0!	#DIV/0!	0	4.3333	0	4.3333	#DIV/0!	0	1.6667	4.3333	3	1.88557
	72.8966	0	0	0	#DIV/0!	#DIV/0!	0	0	0	#DIV/0!	#DIV/0!	0	0	0	#DIV/0!	#DIV/0!	0	0	0	#DIV/0!	#DIV/0!	0	0	0	#DIV/0!	#DIV/0!	0	0	0	#DIV/0!	#DIV/0!	0	0	0	#DIV/0!	#DIV/0!	0	8	0	8	#DIV/0!	0	0	4.3333	4.3333	#DIV/0!
	73.1333	0	0	0	#DIV/0!	#DIV/0!	0	0	0	#DIV/0!	#DIV/0!	0	0	0	#DIV/0!	#DIV/0!	0	0	0	#DIV/0!	#DIV/0!	0	0	0	#DIV/0!	#DIV/0!	0	0	0	#DIV/0!	#DIV/0!	0	0	0	#DIV/0!	#DIV/0!	0	8	0	8	#DIV/0!	0	0	1.6667	1.6667	#DIV/0!
	73.37	1	0	0	1	#DIV/0!	0	0	0	#DIV/0!	#DIV/0!	0	0	0	#DIV/0!	#DIV/0!	0	0	0	#DIV/0!	#DIV/0!	0	0	0	#DIV/0!	#DIV/0!	0	0	0	#DIV/0!	#DIV/0!	0	0	0	#DIV/0!	#DIV/0!	0	6	0	6	#DIV/0!	0	0	2	2	#DIV/0!
	73.6066	0	0	0	#DIV/0!	#DIV/0!	0	0	0	#DIV/0!	#DIV/0!	0	0	0	#DIV/0!	#DIV/0!	0	0	0	#DIV/0!	#DIV/0!	0	0	0	#DIV/0!	#DIV/0!	0	0	0	#DIV/0!	#DIV/0!	0	0	0	#DIV/0!	#DIV/0!	0	6.3333	0	6.3333	#DIV/0!	0	0	0	#DIV/0!	#DIV/0!
	73.8433	2	0	0	2	#DIV/0!	0	0	0	#DIV/0!	#DIV/0!	0	0	0	#DIV/0!	#DIV/0!	0	0	0	#DIV/0!	#DIV/0!	0	0	0	#DIV/0!	#DIV/0!	0	0	0	#DIV/0!	#DIV/0!	0	0	0	#DIV/0!	#DIV/0!	0	6.6667	0	6.6667	#DIV/0!	0	0	0	#DIV/0!	#DIV/0!
	74.08	0	0	0	#DIV/0!	#DIV/0!	0	0	0	#DIV/0!	#DIV/0!	0	0	0	#DIV/0!	#DIV/0!	0	0	0	#DIV/0!	#DIV/0!	0	0	0	#DIV/0!	#DIV/0!	0	0	0	#DIV/0!	#DIV/0!	0	0	0	#DIV/0!	#DIV/0!	0	5	0	5	#DIV/0!	0	0	0	#DIV/0!	#DIV/0!
	74.3167	0	0	0	#DIV/0!	#DIV/0!	0	0	0	#DIV/0!	#DIV/0!	0	0	0	#DIV/0!	#DIV/0!	0	0	0	#DIV/0!	#DIV/0!	0	0	0	#DIV/0!	#DIV/0!	0	0	0	#DIV/0!	#DIV/0!	0	0	0	#DIV/0!	#DIV/0!	0	3	0	3	#DIV/0!	0	0	0	#DIV/0!	#DIV/0!
	74.5534	0	0	0	#DIV/0!	#DIV/0!	0	0	0	#DIV/0!	#DIV/0!	0	0	0	#DIV/0!	#DIV/0!	0	0	0	#DIV/0!	#DIV/0!	0	0	0	#DIV/0!	#DIV/0!	0	0	0	#DIV/0!	#DIV/0!	0	0	0	#DIV/0!	#DIV/0!	0	5.3333	0	5.3333	#DIV/0!	0	0	0	#DIV/0!	#DIV/0!
	74.79	0	0	0	#DIV/0!	#DIV/0!	0	0	0	#DIV/0!	#DIV/0!	0	0	0	#DIV/0!	#DIV/0!	0	0	0	#DIV/0!	#DIV/0!	0	0	0	#DIV/0!	#DIV/0!	0	0	0	#DIV/0!	#DIV/0!	0	0	0	#DIV/0!	#DIV/0!	0	5	0	5	#DIV/0!	0	0	0	#DIV/0!	#DIV/0!
	75.0267	0	0	0	#DIV/0!	#DIV/0!	0	0	0	#DIV/0!	#DIV/0!	0	0	0	#DIV/0!	#DIV/0!	0	0	0	#DIV/0!	#DIV/0!	0	0	0	#DIV/0!	#DIV/0!	0	0	0	#DIV/0!	#DIV/0!	0	0	0	#DIV/0!	#DIV/0!	0	3	0	3	#DIV/0!	0	0	0	#DIV/0!	#DIV/0!
	75.2634	0	0	0	#DIV/0!	#DIV/0!	0	0	0	#DIV/0!	#DIV/0!	0	0	0	#DIV/0!	#DIV/0!	0	0	0	#DIV/0!	#DIV/0!	0	0	0	#DIV/0!	#DIV/0!	0	0	0	#DIV/0!	#DIV/0!	0	0	0	#DIV/0!	#DIV/0!	0	2.3333	0	2.3333	#DIV/0!	0	0	0	#DIV/0!	#DIV/0!
	75.5001	0	0	0	#DIV/0!	#DIV/0!	0	0	0	#DIV/0!	#DIV/0!	0	0	0	#DIV/0!	#DIV/0!	0	0	0	#DIV/0!	#DIV/0!	0	0	0	#DIV/0!	#DIV/0!	0	0	0	#DIV/0!	#DIV/0!	0	0	0	#DIV/0!	#DIV/0!	0	3	0	3	#DIV/0!	0	0	0	#DIV/0!	#DIV/0!
	75.7367	0	0	0	#DIV/0!	#DIV/0!	0	0	0	#DIV/0!	#DIV/0!	0	0	0	#DIV/0!	#DIV/0!	0	0	0	#DIV/0!	#DIV/0!	0	0	0	#DIV/0!	#DIV/0!	0	0	0	#DIV/0!	#DIV/0!	0	0	0	#DIV/0!	#DIV/0!	0	4.3333	0	4.3333	#DIV/0!	0	0	0	#DIV/0!	#DIV/0!
	75.9734	0	0	0	#DIV/0!	#DIV/0!	0	0	0	#DIV/0!	#DIV/0!	0	0	0	#DIV/0!	#DIV/0!	0	0	0	#DIV/0!	#DIV/0!	0	0	0	#DIV/0!	#DIV/0!	0	0	0	#DIV/0!	#DIV/0!	0	0	0	#DIV/0!	#DIV/0!	0	2	0	2	#DIV/0!	0	0	0	#DIV/0!	#DIV/0!
	76.2101	0	0	0	#DIV/0!	#DIV/0!	0	0	0	#DIV/0!	#DIV/0!	0	0	0	#DIV/0!	#DIV/0!	0	0	0	#DIV/0!	#DIV/0!	0	0	0	#DIV/0!	#DIV/0!	0	0	0	#DIV/0!	#DIV/0!	0	0	0	#DIV/0!	#DIV/0!	0	0	0	#DIV/0!	#DIV/0!	0	0	0	#DIV/0!	#DIV/0!
	76.4468	0	0	0	#DIV/0!	#DIV/0!	0	0	0	#DIV/0!	#DIV/0!	0	0	0	#DIV/0!	#DIV/0!	0	0	0	#DIV/0!	#DIV/0!	0	0	0	#DIV/0!	#DIV/0!	0	0	0	#DIV/0!	#DIV/0!	0	0	0	#DIV/0!	#DIV/0!	0	0	0	#DIV/0!	#DIV/0!	0	0	0	#DIV/0!	#DIV/0!
	76.6835	0	0	0	#DIV/0!	#DIV/0!	0	0	0	#DIV/0!	#DIV/0!	0	0	0	#DIV/0!	#DIV/0!	0	0	0	#DIV/0!	#DIV/0!	0	0	0	#DIV/0!	#DIV/0!	0	0	0	#DIV/0!	#DIV/0!	0	0	0	#DIV/0!	#DIV/0!	0	0	0	#DIV/0!	#DIV/0!	0	0	0	#DIV/0!	#DIV/0!
	76.9201	0	0	0	#DIV/0!	#DIV/0!	0	0	0	#DIV/0!	#DIV/0!	0	0	0	#DIV/0!	#DIV/0!	0	0	0	#DIV/0!	#DIV/0!	0	0	0	#DIV/0!	#DIV/0!	0	0	0	#DIV/0!	#DIV/0!	0	0	0	#DIV/0!	#DIV/0!	0	0	0	#DIV/0!	#DIV/0!	0	0	0	#DIV/0!	#DIV/0!
	77.1568	0	0	0	#DIV/0!	#DIV/0!	0	0	0	#DIV/0!	#DIV/0!	0	0	0	#DIV/0!	#DIV/0!	0	0	0	#DIV/0!	#DIV/0!	0	0	0	#DIV/0!	#DIV/0!	0	0	0	#DIV/0!	#DIV/0!	0	0	0	#DIV/0!	#DIV/0!	0	0	0	#DIV/0!	#DIV/0!	0	0	0	#DIV/0!	#DIV/0!
	77.3935	0	0	0	#DIV/0!	#DIV/0!	0	0	0	#DIV/0!	#DIV/0!	0	0	0	#DIV/0!	#DIV/0!	0	0	0	#DIV/0!	#DIV/0!	0	0	0	#DIV/0!	#DIV/0!	0	0	0	#DIV/0!	#DIV/0!	0	0	0	#DIV/0!	#DIV/0!	0	0	0	#DIV/0!	#DIV/0!	0	0	0	#DIV/0!	#DIV/0!

## Sheet: Fig 3F-G
	Data	Intensity of propidium iodide (PI)
	Target	MDA-MB-231
	NOTE	triplicate experiments
		No NK					1:1					2.5:1					5:1
	Time (h)	N1	N2	N3	Mean	SD	N1	N2	N3	Mean	SD	N1	N2	N3	Mean	SD	N1	N2	N3	Mean	SD
	3	692.912	708.785	602.541	668.079	57.3101	725.274	727.812	726.698	726.595	1.27215	739.647	735.473	736.049	737.056	2.26162	754.189	774.103	744.187	757.493	15.2291
	9	717.01	735.523	607.615	686.716	69.1261	727.404	737.075	713.576	726.018	11.8107	837.816	886.962	845.418	856.732	26.4545	934.096	925.497	959.127	939.573	17.4717
	15	732.179	758.489	656.857	715.842	52.7489	772.663	765.177	763.692	767.177	4.80847	877.726	937.439	892.072	902.412	31.1707	1017.7	1043.19	1051.12	1037.33	17.4604
	21	744.842	800.114	694.986	746.647	52.5869	817.956	797.31	796.543	803.936	12.1471	943.339	965.032	943.861	950.744	12.3763	1053.36	1067.41	1072.47	1064.42	9.90054
	27	745.187	788.138	723.874	752.4	32.7335	828.577	822.687	819.932	823.732	4.41636	969.743	970.293	966.755	968.93	1.90399	1109.4	1119.74	1104.99	1111.38	7.57515
	33	734.525	768.941	761.609	755.025	18.1283	848.68	851.47	851.097	850.416	1.51475	990.118	985.425	981.984	985.843	4.08291	1141.23	1145.87	1134.57	1140.56	5.68044
	39	732.191	786.88	820.261	779.777	44.4623	888.381	874.159	892.594	885.045	9.65953	1020.07	1094.27	1039.26	1051.2	38.5135	1197.84	1176.15	1195.07	1189.69	11.8082
	45	755.602	829.183	892.779	825.855	68.6492	931.156	925.917	929.662	928.911	2.69864	1049.04	1125.93	1090.26	1088.41	38.4742	1247.88	1240	1290.11	1259.33	26.9465
	51	778.194	855.085	931.229	854.836	76.5174	985.466	989.163	987.999	987.543	1.8903	1176.3	1176.7	1175.94	1176.31	0.379749	1297.04	1326.67	1342.09	1321.93	22.8997

## Sheet: Fig 3H
	Data	Average PI intensity profiles across spheroids
	Target	MDA-MB-231
	NOTE	triplicate experiments, mean and SD calculated without zeros
		1:1															2.5:1															5:1
	Distance (pixels)	3 hours					27 hours					51 hours					3 hours					27 hours					51 hours					3 hours					27 hours					51 hours
		N1	N2	N3	Mean	SD	N1	N2	N3	Mean	SD	N1	N2	N3	Mean	SD	N1	N2	N3	Mean	SD	N1	N2	N3	Mean	SD	N1	N2	N3	Mean	SD	N1	N2	N3	Mean	SD	N1	N2	N3	Mean	SD	N1	N2	N3	Mean	SD
	0	0	0	0	#DIV/0!	#DIV/0!	0	0	0	#DIV/0!	#DIV/0!	0	0	0	#DIV/0!	#DIV/0!	0	0	0	#DIV/0!	#DIV/0!	0	0	0	#DIV/0!	#DIV/0!	0.3333	0	0	0.3333	#DIV/0!	0	0	0	#DIV/0!	#DIV/0!	0	0	0	#DIV/0!	#DIV/0!	0	0	0	#DIV/0!	#DIV/0!
	0.237	0	0	0	#DIV/0!	#DIV/0!	0	0	0	#DIV/0!	#DIV/0!	0	0	0	#DIV/0!	#DIV/0!	0	0	0	#DIV/0!	#DIV/0!	0	0	0	#DIV/0!	#DIV/0!	2.3272	0	0	2.3272	#DIV/0!	0	0	0	#DIV/0!	#DIV/0!	0.6399	0	0	0.6399	#DIV/0!	0	0	0	#DIV/0!	#DIV/0!
	0.473	0	0	0	#DIV/0!	#DIV/0!	0	0	0	#DIV/0!	#DIV/0!	0	0	0	#DIV/0!	#DIV/0!	0	0	0	#DIV/0!	#DIV/0!	0	0	0	#DIV/0!	#DIV/0!	2.3702	0	0	2.3702	#DIV/0!	0	0	0	#DIV/0!	#DIV/0!	2.4521	0	0	2.4521	#DIV/0!	0	0	0	#DIV/0!	#DIV/0!
	0.71	0	0	0	#DIV/0!	#DIV/0!	0	0	0	#DIV/0!	#DIV/0!	0	0	0	#DIV/0!	#DIV/0!	0	0	0	#DIV/0!	#DIV/0!	0	0	0	#DIV/0!	#DIV/0!	4.5191	0	0	4.5191	#DIV/0!	0	0	0	#DIV/0!	#DIV/0!	3.3823	0	0	3.3823	#DIV/0!	0	0	0	#DIV/0!	#DIV/0!
	0.947	0	0	0	#DIV/0!	#DIV/0!	0	0	0	#DIV/0!	#DIV/0!	0	0	0	#DIV/0!	#DIV/0!	0	0	0	#DIV/0!	#DIV/0!	0	0	0	#DIV/0!	#DIV/0!	3.1612	0	1	2.0806	1.5282	0	0	0	#DIV/0!	#DIV/0!	0.0535	0	0	0.0535	#DIV/0!	0	0	0	#DIV/0!	#DIV/0!
	1.183	0	0	0	#DIV/0!	#DIV/0!	0	0	0	#DIV/0!	#DIV/0!	0	0	0	#DIV/0!	#DIV/0!	0	0	0	#DIV/0!	#DIV/0!	0	0	0	#DIV/0!	#DIV/0!	1.9693	0	0	1.9693	#DIV/0!	0	0	0	#DIV/0!	#DIV/0!	0	0	0	#DIV/0!	#DIV/0!	0	0	0	#DIV/0!	#DIV/0!
	1.42	0	0	0	#DIV/0!	#DIV/0!	3.3333	0	0	3.3333	#DIV/0!	0	3.6673	0	3.6673	#DIV/0!	0	0	0	#DIV/0!	#DIV/0!	0	0	0	#DIV/0!	#DIV/0!	5.7418	0	0.6667	3.20425	3.58864	0	0	0	#DIV/0!	#DIV/0!	0	0	0	#DIV/0!	#DIV/0!	10.6488	0	0	10.6488	#DIV/0!
	1.657	0	0	0	#DIV/0!	#DIV/0!	3.0592	0	0	3.0592	#DIV/0!	0	0	0.6667	0.6667	#DIV/0!	0	0	0	#DIV/0!	#DIV/0!	0	0	0	#DIV/0!	#DIV/0!	3.903	0	3.6667	3.78485	0.167089	0	0	0	#DIV/0!	#DIV/0!	0	0	0	#DIV/0!	#DIV/0!	10.6459	0	10.3229	10.4844	0.228395
	1.893	0	0	0	#DIV/0!	#DIV/0!	3.4515	0	0	3.4515	#DIV/0!	0	5.4333	0.3333	2.8833	3.60624	0	0	0	#DIV/0!	#DIV/0!	0	0	0	#DIV/0!	#DIV/0!	5.8525	0	2	3.92625	2.72413	0	0	0	#DIV/0!	#DIV/0!	0	0	0	#DIV/0!	#DIV/0!	10.0356	0	0	10.0356	#DIV/0!
	2.13	0	0	0	#DIV/0!	#DIV/0!	4.7253	0	0	4.7253	#DIV/0!	0	0	0	#DIV/0!	#DIV/0!	0	0	0	#DIV/0!	#DIV/0!	0	0	0	#DIV/0!	#DIV/0!	5.1673	0	4.3333	4.7503	0.589727	0	0	0	#DIV/0!	#DIV/0!	0	0	0	#DIV/0!	#DIV/0!	12.0401	0	0	12.0401	#DIV/0!
	2.367	0	0	0	#DIV/0!	#DIV/0!	2.7211	0	0	2.7211	#DIV/0!	0	0	2.3333	2.3333	#DIV/0!	0	0	0	#DIV/0!	#DIV/0!	0	0	0	#DIV/0!	#DIV/0!	5.877	0	5.3333	5.60515	0.384454	0	0	0	#DIV/0!	#DIV/0!	0	0	0	#DIV/0!	#DIV/0!	10.193	0	10.6815	10.4372	0.345422
	2.603	0	0	0	#DIV/0!	#DIV/0!	4.1321	0	0	4.1321	#DIV/0!	0	5.3333	3.6667	4.5	1.17846	0	0	0	#DIV/0!	#DIV/0!	0	0	0	#DIV/0!	#DIV/0!	7.3962	0	5.3333	6.36475	1.45869	0	0	0	#DIV/0!	#DIV/0!	0	0	0	#DIV/0!	#DIV/0!	13	0	11.951	12.4755	0.741755
	2.84	6.6667	0	0	6.6667	#DIV/0!	3.7162	0	0	3.7162	#DIV/0!	0	0	6.3333	6.3333	#DIV/0!	0	0	0	#DIV/0!	#DIV/0!	0	0	0	#DIV/0!	#DIV/0!	9.5546	0	6.3333	7.94395	2.2778	0	0	0	#DIV/0!	#DIV/0!	0	0	0	#DIV/0!	#DIV/0!	14.5776	0	19.1908	16.8842	3.26203
	3.077	7.8981	0	0	7.8981	#DIV/0!	3.4056	0	0.3333	1.86945	2.17244	0	0	5.3333	5.3333	#DIV/0!	0	0	0	#DIV/0!	#DIV/0!	0	0	0	#DIV/0!	#DIV/0!	9.7193	0	3	6.35965	4.75126	0	0	0	#DIV/0!	#DIV/0!	0	0	0	#DIV/0!	#DIV/0!	12.5457	0	15.9614	14.2536	2.41526
	3.313	4.4421	0	0	4.4421	#DIV/0!	3.6975	0	0	3.6975	#DIV/0!	0	0	18	18	#DIV/0!	0	0	0	#DIV/0!	#DIV/0!	0	0	0	#DIV/0!	#DIV/0!	11.3443	0	5.3333	8.3388	4.25042	0	0	0	#DIV/0!	#DIV/0!	0	0	0	#DIV/0!	#DIV/0!	17.4588	10.0208	16.1039	14.5278	3.96156
	3.55	6.9494	0	0	6.9494	#DIV/0!	2.8399	0	0	2.8399	#DIV/0!	0	0	13.3333	13.3333	#DIV/0!	0	0	0	#DIV/0!	#DIV/0!	0	0	0	#DIV/0!	#DIV/0!	13.2411	0	9.3333	11.2872	2.76323	0	0	0	#DIV/0!	#DIV/0!	0	0	0	#DIV/0!	#DIV/0!	14.467	0	17.9555	16.2112	2.46674
	3.787	8.6964	0	0	8.6964	#DIV/0!	4.805	0	0	4.805	#DIV/0!	0	0	18	18	#DIV/0!	0	0	0	#DIV/0!	#DIV/0!	0	0	0	#DIV/0!	#DIV/0!	15.9399	0	9.6667	12.8033	4.43582	0	0	0	#DIV/0!	#DIV/0!	0	0	0	#DIV/0!	#DIV/0!	16.1425	0	14.2843	15.2134	1.31395
	4.024	5.5277	0	0	5.5277	#DIV/0!	5.3038	0	0	5.3038	#DIV/0!	0	0	9.6667	9.6667	#DIV/0!	0	0	0	#DIV/0!	#DIV/0!	0	0	0	#DIV/0!	#DIV/0!	19.8306	0	10.3333	15.0819	6.71561	0	0	0	#DIV/0!	#DIV/0!	0	0	0	#DIV/0!	#DIV/0!	14.5605	0	15.9495	15.255	0.982171
	4.26	7.5948	0	0	7.5948	#DIV/0!	7.3523	0	0	7.3523	#DIV/0!	0	0	19	19	#DIV/0!	0	0	0	#DIV/0!	#DIV/0!	0	0	0	#DIV/0!	#DIV/0!	20.7814	0	11.6667	16.2241	6.44507	0	0	0	#DIV/0!	#DIV/0!	0	0	0	#DIV/0!	#DIV/0!	21.9198	0	17.8931	19.9064	2.84731
	4.497	9.1259	0	0	9.1259	#DIV/0!	8.3923	0	0	8.3923	#DIV/0!	1.2223	5.3333	16.3333	7.62963	7.81284	0	0	0	#DIV/0!	#DIV/0!	0	0	0	#DIV/0!	#DIV/0!	25.6011	0	11.6667	18.6339	9.85311	0	0	0	#DIV/0!	#DIV/0!	0	0	0	#DIV/0!	#DIV/0!	23.6385	0	19.1923	21.4154	3.14394
	4.734	9.309	0	0	9.309	#DIV/0!	8.0105	0	0	8.0105	#DIV/0!	2.0099	5.3333	18	8.44773	8.43775	0	0	0	#DIV/0!	#DIV/0!	0	0	0	#DIV/0!	#DIV/0!	25.3497	0	10.6667	18.0082	10.3824	0	0	0	#DIV/0!	#DIV/0!	0	0	0	#DIV/0!	#DIV/0!	19.1485	0	20.0958	19.6221	0.669842
	4.97	11.0172	0	0	11.0172	#DIV/0!	7.0943	0	0	7.0943	#DIV/0!	15.044	0	17.3333	16.1887	1.61878	0	0	0	#DIV/0!	#DIV/0!	0	0	0	#DIV/0!	#DIV/0!	24.3661	0	13.3333	18.8497	7.80137	0	0	0	#DIV/0!	#DIV/0!	0	0	0	#DIV/0!	#DIV/0!	19.0312	10.0312	19.3118	16.1247	5.27902
	5.207	11.766	0	0	11.766	#DIV/0!	5.9766	0	0	5.9766	#DIV/0!	19.6654	0	21.6667	20.666	1.41513	0	0	0	#DIV/0!	#DIV/0!	0	0	0	#DIV/0!	#DIV/0!	21.7486	0.3333	16	12.694	11.0838	0	0	0	#DIV/0!	#DIV/0!	0	0	0	#DIV/0!	#DIV/0!	19.8627	0	21.0653	20.464	0.850367
	5.444	11.8306	0	0	11.8306	#DIV/0!	5.5761	0	0.3333	2.9547	3.70722	21.3333	5.6667	19	15.3333	8.45245	0	0	0	#DIV/0!	#DIV/0!	0	0	0	#DIV/0!	#DIV/0!	25.4139	2.3333	14.6667	14.138	11.5494	0	0	0	#DIV/0!	#DIV/0!	0	0	0	#DIV/0!	#DIV/0!	19.4959	0	22.7268	21.1114	2.28459
	5.68	8.4002	0	0	8.4002	#DIV/0!	10.5968	0	0	10.5968	#DIV/0!	25.7231	8	19	17.5744	8.94714	0	0	0	#DIV/0!	#DIV/0!	0	0	1	1	#DIV/0!	27.2295	4.6667	19.6667	17.1876	11.4839	2	0	1	1.5	0.707107	1.7149	0	0	1.7149	#DIV/0!	19.1425	10.8448	21.9644	17.3172	5.78014
	5.917	8.7713	0	0	8.7713	#DIV/0!	10.5033	0	0	10.5033	#DIV/0!	22.0474	6	18	15.3491	8.34566	0	0	0	#DIV/0!	#DIV/0!	0	0	3.3333	3.3333	#DIV/0!	29.3292	5	17.3333	17.2208	12.165	2.3333	0	3.3333	2.8333	0.707107	0	0	0	#DIV/0!	#DIV/0!	19.5568	10.1114	23.3697	17.6793	6.82564
	6.154	7.8434	0	0	7.8434	#DIV/0!	7.356	0	0.3333	3.84465	4.9658	21.9026	5.6667	14.6667	14.0787	8.13391	0	0	0	#DIV/0!	#DIV/0!	0	0	0.6667	0.6667	#DIV/0!	27.8538	5	20.6667	17.8402	11.6861	2	0	0.6667	1.33335	0.942785	0	0	0	#DIV/0!	#DIV/0!	22.2071	14.7684	24.3192	20.4316	5.01686
	6.39	7.4917	0	0	7.4917	#DIV/0!	9.4655	0	0.3333	4.8994	6.45744	25.8581	8.3333	13.6667	15.9527	8.98326	0	0	0	#DIV/0!	#DIV/0!	0	0	6	6	#DIV/0!	29.4993	9	24	20.8331	10.6102	3.6667	0	6	4.83335	1.64989	0.3333	0	0	0.3333	#DIV/0!	22.7595	16.7342	22.0275	20.5071	3.28783
	6.627	7.3112	0	0	7.3112	#DIV/0!	6.1591	0	0	6.1591	#DIV/0!	26.6687	11.6667	9.6667	16.0007	9.29272	0	0	0	#DIV/0!	#DIV/0!	0	0	1	1	#DIV/0!	28.8825	15	21.6667	21.8497	6.94306	3.6667	0	1	2.33335	1.88564	10.0661	0	0	10.0661	#DIV/0!	24.6667	21.2094	25.8337	23.9033	2.40482
	6.864	8.4519	0	0	8.4519	#DIV/0!	4.6032	0	0	4.6032	#DIV/0!	23.8466	13	11	15.9489	6.91235	0	0	0	#DIV/0!	#DIV/0!	0.6667	0	6	3.33335	3.77121	33.8757	22	19.3333	25.0697	7.74193	6	0	6	6	0	16.9562	0	0	16.9562	#DIV/0!	24.925	20.2042	27.9569	24.362	3.90689
	7.1	11.3387	0	0	11.3387	#DIV/0!	0.6744	0	0.3333	0.50385	0.241194	25.0019	11	4.6667	13.5562	10.4058	0	0	0	#DIV/0!	#DIV/0!	0.3333	0	3.3333	1.8333	2.12132	29.7801	28.3333	25	27.7045	2.45131	5	0	3.3333	4.16665	1.17853	20.441	0	0	20.441	#DIV/0!	23.8679	19.6912	30.513	24.6907	5.45762
	7.337	11.946	0	0	11.946	#DIV/0!	2.1327	0	2	2.06635	0.0938331	24.1362	14.6667	7.3333	15.3787	8.42405	0	0	0	#DIV/0!	#DIV/0!	0	0	4.3333	4.3333	#DIV/0!	30.3327	29.3333	25.3333	28.3331	2.64552	9	0	4.3333	6.66665	3.29986	20.0876	0	0	20.0876	#DIV/0!	23.7016	23.5746	32.1381	26.4714	4.90789
	7.574	10.12	0	0	10.12	#DIV/0!	4.5547	0	3.6667	4.1107	0.627911	24.3333	13	6.6667	14.6667	8.95045	0	0	0	#DIV/0!	#DIV/0!	2.3333	0.3333	9.3333	3.99997	4.72582	31.1202	30.6667	24.6667	28.8179	3.60216	8	0	9.3333	8.66665	0.942785	23.657	0	0	23.657	#DIV/0!	25.5234	22.6177	39.3801	29.1737	8.95758
	7.81	10.7494	0	0	10.7494	#DIV/0!	4.7865	0	0.3333	2.5599	3.14889	26.428	17.3333	7.6667	17.1427	9.3821	0	0	0	#DIV/0!	#DIV/0!	1.6667	0	6	3.83335	3.06411	34.304	28.3333	28	30.2124	3.54732	11.6667	0	6	8.83335	4.00696	24.7565	0	0	24.7565	#DIV/0!	27.4707	21.98	42.3727	30.6078	10.5521
	8.047	12.6952	0	0	12.6952	#DIV/0!	4.3945	0	2	3.19725	1.69317	24.2414	9.6667	7.3333	13.7471	9.16288	0	0	0	#DIV/0!	#DIV/0!	6	0	5.3333	5.66665	0.471428	31.791	24.6667	28.3333	28.2637	3.56266	9.6667	0	5.3333	7.5	3.06418	26.7936	0	0	26.7936	#DIV/0!	26.0505	22.3029	42.8886	30.414	10.9646
	8.284	11.1862	0	0	11.1862	#DIV/0!	4.4804	0	2	3.2402	1.75391	24.9316	11.6667	3.6667	13.4217	10.7405	0	0	0	#DIV/0!	#DIV/0!	5.3333	0	5.3333	5.3333	0	31.8695	20.3333	29.3333	27.1787	6.0624	9.3333	0	5.3333	7.3333	2.82843	25.7446	0	0	25.7446	#DIV/0!	24.9785	18.5716	44.2079	29.2527	13.3419
	8.52	10.6517	0	0	10.6517	#DIV/0!	4.6372	0	2.3333	3.48525	1.6291	25.4843	8	6.3333	13.2725	10.6085	0.2799	0	0	0.2799	#DIV/0!	7.3333	0	9.6667	8.5	1.64996	36.6639	13.3333	30.3333	26.7768	12.0651	11.6667	0	9.6667	10.6667	1.41421	23.0653	0	0	23.0653	#DIV/0!	28.4811	16.9748	42.4937	29.3165	12.7799
	8.757	12.8493	0	0	12.8493	#DIV/0!	4.1277	0	2.3333	3.2305	1.26883	26.5011	12.3333	6	14.9448	10.4971	0	0	0	#DIV/0!	#DIV/0!	6.6667	0	8.6667	7.6667	1.41421	36.4549	13.3333	27.6667	25.8183	11.6711	8.6667	0	8.6667	8.6667	0	20.0676	0	0	20.0676	#DIV/0!	30.0512	13.2123	43.1136	28.7924	14.9903
	8.994	14.6809	0	0	14.6809	#DIV/0!	4.9899	0	2	3.49495	2.11418	26.0663	9.3333	7.6667	14.3554	10.1761	0	0	0	#DIV/0!	#DIV/0!	7.6667	0	8	7.83335	0.235679	34.2391	6	34	24.7464	16.2353	8.6667	0	8	8.33335	0.471428	18.7951	0	0	18.7951	#DIV/0!	32.5486	19.2205	43.3333	31.7008	12.0787
	9.23	14.0131	0	0	14.0131	#DIV/0!	5.2305	0	3.6667	4.4486	1.10577	24.8126	9.6667	10.3333	14.9375	8.55855	3.5805	0	0	3.5805	#DIV/0!	6.3333	0	7.3333	6.8333	0.707107	34.6489	7.3333	30.3333	24.1052	14.6843	10.3333	0	7.3333	8.8333	2.12132	18.7751	0	0	18.7751	#DIV/0!	32.2316	19.2175	44.637	32.0287	12.711
	9.467	14.3413	0	0	14.3413	#DIV/0!	5.9202	0	2	3.9601	2.772	26.8957	11	6.6667	14.8541	10.651	3.2739	0	0	3.2739	#DIV/0!	9	0	7.3333	8.16665	1.17853	35.5956	5	32.3333	24.3096	16.802	8.6667	0	7.3333	8	0.942856	16.9057	0	0	16.9057	#DIV/0!	34.0134	17.9406	40.1418	30.6986	11.4658
	9.704	14.4386	0	0	14.4386	#DIV/0!	5.7123	0	4.6667	5.1895	0.739351	28.7416	8.3333	11	16.025	11.0933	3.516	0	0	3.516	#DIV/0!	9.3333	0	10.6667	10	0.942856	37.3497	6.3333	34	25.8943	17.0229	13	0	10.6667	11.8333	1.64989	18.4603	0	0	18.4603	#DIV/0!	34.1826	17.8493	42.8523	31.6281	12.6957
	9.94	14.1236	0	0	14.1236	#DIV/0!	6.7241	0	5	5.86205	1.21912	28.354	9.3333	11.6667	16.4513	10.3738	4.7914	0	0	4.7914	#DIV/0!	8.6667	1.6667	10.6667	7.00003	4.72582	33.1079	4.6667	31.6667	23.1471	16.0207	11	0	10.6667	10.8333	0.235679	15.8486	0	0	15.8486	#DIV/0!	34.1871	15.144	43.856	31.0624	14.6088
	10.177	14.1108	0	0	14.1108	#DIV/0!	7.1966	0	6.3333	6.76495	0.610445	30.2482	10.3333	11.6667	17.4161	11.1329	5.7164	0	0	5.7164	#DIV/0!	11	0	12.3333	11.6667	0.942785	35.0574	4.3333	34.6667	24.6858	17.6269	14.6667	0	12.3333	13.5	1.64996	11.9547	0	0	11.9547	#DIV/0!	38.3192	15.3549	41.1915	31.6219	14.1606
	10.414	13.7817	0	0	13.7817	#DIV/0!	5.2996	0	3.3333	4.31645	1.39038	31.9969	10.3333	14	18.7767	11.5949	7.3987	0	0	7.3987	#DIV/0!	10.3333	0.3333	9	6.55553	5.42969	35	6.3333	35.3333	25.5555	16.6478	9.6667	0	9	9.33335	0.471428	12.1507	0	0	12.1507	#DIV/0!	36.8627	15.5947	44.7186	32.392	15.0679
	10.65	15.2006	0	0	15.2006	#DIV/0!	6.814	0	4.3333	5.57365	1.75412	31.7232	9.3333	15	18.6855	11.6411	9.2643	0	0	9.2643	#DIV/0!	11.6667	0	12	11.8333	0.235679	37.4331	10.3333	39	28.9221	16.1175	9.6667	0	12	10.8333	1.64989	9.3333	0	0	9.3333	#DIV/0!	38.1329	20.5323	48.8627	35.8426	14.3034
	10.887	15.7736	0	0	15.7736	#DIV/0!	9.5392	0	4.3333	6.93625	3.68113	31.0857	9.6667	16.3333	19.0286	10.9609	6.052	0	0	6.052	#DIV/0!	14	0	11	12.5	2.12132	37.0601	5.3333	38	26.7978	18.5947	15	0	11	13	2.82843	9.9621	0	0	9.9621	#DIV/0!	38.4781	19.683	46.052	34.7377	13.5766
	11.124	15.8127	0	0	15.8127	#DIV/0!	6.984	0	4.6667	5.82535	1.63858	30.665	9.6667	17.3333	19.2217	10.6258	2.2094	0	0	2.2094	#DIV/0!	12	0	15.3333	13.6667	2.357	36.4228	5	39	26.8076	18.9298	10.3333	0	15.3333	12.8333	3.53553	8.735	0	0	8.735	#DIV/0!	40.7365	20.6125	40.5739	33.9743	11.5719
	11.361	16.4458	0	0	16.4458	#DIV/0!	10.5772	0	3	6.7886	5.35789	30.7226	11	16.6667	19.4631	10.1543	6.5494	0	0	6.5494	#DIV/0!	16	0.3333	14	10.1111	8.52667	39.0656	8	43.3333	30.133	19.2861	12	0	14	13	1.41421	11.8344	0	0	11.8344	#DIV/0!	41.7379	23.239	44.2851	36.4207	11.4865
	11.597	16.6315	0	0	16.6315	#DIV/0!	9.9444	0.3333	4.6667	4.98147	4.81328	31.1498	11	15.3333	19.161	10.6062	5.9696	0	0	5.9696	#DIV/0!	18	0.3333	16	11.4444	9.67435	36.8074	11	42	29.9358	16.6031	10.3333	0	16	13.1667	4.00696	13.3333	0	0	13.3333	#DIV/0!	44.5397	24.3756	43.4907	37.4687	11.3511
	11.834	18.9842	0	0	18.9842	#DIV/0!	14.844	0	3.3333	9.08865	8.13929	31.7166	9.3333	18	19.6833	11.2862	2.85	0	0	2.85	#DIV/0!	17.3333	3	18	12.7778	8.47435	39.7445	14.6667	39	31.1371	14.2686	9.6667	0	18	13.8333	5.89253	13.3972	0	0.4076	6.9024	9.18503	46.7045	20.9272	41.4425	36.3581	13.6201
	12.071	18.3725	0	0	18.3725	#DIV/0!	15.8945	0	2.3333	9.1139	9.58922	33.1808	13	16	20.7269	10.8892	0	0	0	#DIV/0!	#DIV/0!	17.3333	3.3333	16.6667	12.4444	7.89751	40.6667	9.3333	40.3333	30.1111	17.9949	7.3333	0	16.6667	12	6.59971	15.2435	0	0.0757	7.6596	10.7253	47.4536	24.0453	41.8337	37.7775	12.2199
	12.307	18.7128	0	0	18.7128	#DIV/0!	15.9191	2	3	6.97303	7.76364	33.8979	11.3333	18	21.0771	11.5927	0	0	0	#DIV/0!	#DIV/0!	19.6667	9.6667	18.3333	15.8889	5.42967	40.8361	11	42	31.2787	17.5715	9	0	18.3333	13.6667	6.59964	18.8218	0	0	18.8218	#DIV/0!	46.6949	23.4633	43.049	37.7357	12.494
	12.544	17.4397	0	0	17.4397	#DIV/0!	18.7379	0	3.3333	11.0356	10.8927	35.4727	11	18	21.4909	12.6043	0.1574	0	0	0.1574	#DIV/0!	22.3333	8.6667	18.3333	16.4444	7.02637	46.168	9.3333	45.3333	33.6115	21.0297	12.3333	0	18.3333	15.3333	4.24264	22.2465	0	0.4722	11.3594	15.3968	48.0045	22.2546	42.3333	37.5308	13.5301
	12.781	15.8581	0	0	15.8581	#DIV/0!	21.301	1.6667	3	8.6559	10.9713	36.455	12.3333	19	22.5961	12.4564	0	0	0	#DIV/0!	#DIV/0!	24	9.3333	22	18.4444	7.95359	43.9877	10.6667	41	31.8848	18.436	5.3333	0	22	13.6667	11.7851	22.9777	0	0.7595	11.8686	15.7106	49.4306	23.7342	41.9072	38.3573	13.2109
	13.017	18.8737	0	0	18.8737	#DIV/0!	23.5772	6	4.3333	11.3035	10.662	34.9224	12.6667	17.6667	21.7519	11.6767	1.2584	0	0	1.2584	#DIV/0!	25	9.6667	18	17.5556	7.67631	46.6093	9	41	32.2031	20.2893	11	0	18	14.5	4.94975	25.4388	0	0.5033	12.971	17.6321	49.7416	25	42.49	39.0772	12.719
	13.254	20.5269	0	0	20.5269	#DIV/0!	18.9019	8	3.6667	10.1895	7.85006	34.1481	11	22	22.3827	11.5788	0	0	0	#DIV/0!	#DIV/0!	24.6667	11	26.3333	20.6667	8.41295	43.6557	11.6667	47	34.1075	19.5061	9.6667	0	26.3333	18	11.7851	27.0453	0	1.2509	14.1481	18.2394	51.9985	26.0015	41.415	39.805	13.0731
	13.491	16.9335	0	0	16.9335	#DIV/0!	15.1656	5	6.6667	8.9441	5.45204	34.5588	11.3333	22.3333	22.7418	11.6181	2.6563	0	0	2.6563	#DIV/0!	21.6667	12.3333	23.6667	19.2222	6.04922	44.8463	10.6667	46.6667	34.0599	20.2795	10.3333	0	23.6667	17	9.42814	29.833	0	1.4974	15.6652	20.0363	52.418	24.4336	39.1849	38.6788	13.9991
	13.727	17.1198	0	0	17.1198	#DIV/0!	16.6979	8.6667	8	11.1215	4.84077	36.655	9.6667	21	22.4406	13.5517	1.7528	0	0	1.7528	#DIV/0!	21.6667	9.3333	19.6667	16.8889	6.61931	39.5423	13.6667	45.3333	32.8474	16.8615	9.6667	0	19.6667	14.6667	7.07107	33.9814	0	1.3222	17.6518	23.0935	63.2888	25.0973	41.3972	43.2611	19.1639
	13.964	20.4613	0	0	20.4613	#DIV/0!	15.5248	9.6667	4.6667	9.95273	5.4347	35.1429	12.3333	21.6667	23.0476	11.4673	4.8248	0	0	4.8248	#DIV/0!	28	13.6667	24	21.8889	7.39618	40.7254	16	46.3333	34.3529	16.1395	5	0	24	14.5	13.435	34.2287	0	0.9295	17.5791	23.5461	72.7736	25.1388	39.2094	45.7073	24.4732
	14.201	17.7596	0	0	17.7596	#DIV/0!	11.8131	14	5.3333	10.3821	4.50707	35.9969	11	23.3333	23.4434	12.4988	8.3794	0	0	8.3794	#DIV/0!	28	13	23.6667	21.5556	7.71963	41.6175	14	45.3333	33.6503	17.1187	7.3333	0	23.6667	15.5	11.5495	37.4952	0	0.7788	19.137	25.9624	74.2873	28.2873	39.4454	47.34	23.9947
	14.437	18.9914	0	0	18.9914	#DIV/0!	11.6119	11	6.3333	9.6484	2.88722	39.7117	15.3333	26.6667	27.2372	12.1992	11.971	0	0	11.971	#DIV/0!	29.6667	10.6667	22.3333	20.8889	9.582	44.5	11	49.6667	35.0556	20.9923	4.6667	0	22.3333	13.5	12.4922	36.8975	0	1.1811	19.0393	25.2553	70.7936	25.3333	39.0616	45.0628	23.3167
	14.674	17.5627	0	0	17.5627	#DIV/0!	11.7959	19	6	12.2653	6.5127	37.2439	15.3333	28.3333	26.9702	11.0187	9.9428	0	0	9.9428	#DIV/0!	25	6.3333	22	17.7778	10.0241	42.7158	19	51.3333	37.683	16.7439	7.6667	0	22	14.8333	10.1352	38.7491	0	2.5174	20.6333	25.6197	72.7016	30.1492	41.6763	48.1757	22.0081
	14.911	16.5049	0	0	16.5049	#DIV/0!	12.6111	16	5.3333	11.3148	5.45022	39.7893	14	26.6667	26.8187	12.8953	8.5323	0	0	8.5323	#DIV/0!	25	7.3333	25.3333	19.2222	10.2974	42.9269	20.3333	58.3333	40.5312	19.1129	6.3333	0	25.3333	15.8333	13.435	44.5241	0	1.1871	22.8556	30.6439	72.9183	27.801	40.6258	47.115	23.2481
	15.147	18.5863	0	0	18.5863	#DIV/0!	12.0434	20.3333	5.3333	12.57	7.51385	36.9169	18	25.3333	26.7501	9.5377	10.1915	0	0	10.1915	#DIV/0!	26.3333	9.3333	23.6667	19.7778	9.14291	44.4262	21.6667	53.6667	39.9199	16.4691	5.3333	0	23.6667	14.5	12.9637	41.9562	0	3.0483	22.5023	27.512	73.0497	29.9985	44.3348	49.1277	21.9221
	15.384	17.5825	0	0	17.5825	#DIV/0!	13.1317	26	7.3333	15.4883	9.55388	35.048	19.6667	29.3333	28.016	7.7748	11.7892	0	0	11.7892	#DIV/0!	18.3333	11	25.3333	18.2222	7.1673	40.7309	19.3333	59	39.6881	19.8539	8	0	25.3333	16.6667	12.2565	43.4581	0	3.6756	23.5669	28.1305	68.1403	31.5004	41.8686	47.1698	18.8864
	15.621	17.619	0	0	17.619	#DIV/0!	13.5904	26	5	14.8635	10.5577	35.2748	19	30.6667	28.3138	8.38864	8.902	0	0	8.902	#DIV/0!	23.3333	12	21	18.7778	5.98454	44.8989	22	59.3333	42.0774	18.8259	6.6667	0	21	13.8333	10.1352	42.6741	0	3.0193	22.8467	28.0402	65.3333	32.706	39.0393	45.6929	17.3014
	15.857	16.499	0	0	16.499	#DIV/0!	11.6246	19.3333	6.3333	12.4304	6.53735	37.3906	21.6667	31.6667	30.2413	7.95827	8.4677	0	0	8.4677	#DIV/0!	21	14	22	19	4.3589	41.9235	20.3333	55.6667	39.3078	17.8113	5.3333	0	22	13.6667	11.7851	41.6644	0	4.3385	23.0014	26.3934	59.8307	32.2932	40.6719	44.2653	14.116
	16.094	19.1962	0	0	19.1962	#DIV/0!	13.9105	13.3333	6.3333	11.1924	4.21796	36.1808	21.3333	29.3333	28.9491	7.4312	10.899	0	0	10.899	#DIV/0!	21.6667	15	20.3333	19	3.52767	44.571	28	55	42.5237	13.6159	4.6667	0	20.3333	12.5	11.078	42.5226	0	3.6362	23.0794	27.4968	62.4647	34.6266	38.242	45.1111	15.137
	16.331	19.8309	0	0	19.8309	#DIV/0!	15.7191	12.3333	7.6667	11.9064	4.04314	35.751	22.6667	32.6667	30.3615	6.83998	10.1284	0	0	10.1284	#DIV/0!	23	11.6667	23.3333	19.3333	6.64159	43.4235	25	58.3333	42.2523	16.6975	2.3333	0	23.3333	12.8333	14.8492	36.343	0	5.7951	21.0691	21.6006	61.8211	35.5137	39.3333	45.556	14.2148
	16.567	17.635	0	0	17.635	#DIV/0!	16.0791	13.6667	5.3333	11.693	5.63822	35.9552	18.6667	33.6667	29.4295	9.39086	9.6667	0	0	9.6667	#DIV/0!	22.3333	17.3333	22	20.5555	2.79551	42.7882	29	61.3333	44.3738	16.2249	4.3333	0	22	13.1667	12.4922	38.3051	0	5.3333	21.8192	23.3146	61.2294	34.4157	39	44.8817	14.3419
	16.804	16.469	0	0	16.469	#DIV/0!	15.5044	11	6.6667	11.057	4.41913	35.7158	21	39.6667	32.1275	9.83709	9.3504	0	0	9.3504	#DIV/0!	25.3333	17.3333	22	21.5555	4.01848	40.9044	29.3333	59	43.0792	14.9524	7.3333	0	22	14.6667	10.3709	41.4692	0	9.755	25.6121	22.4253	63.5612	36.1767	41.7038	47.1472	14.4811
	17.041	19.1649	0	0	19.1649	#DIV/0!	13.5071	7.3333	7.3333	9.39123	3.56445	36.6196	16	35	29.2065	11.4658	11.516	0	0	11.516	#DIV/0!	24	18.3333	23	21.7778	3.02461	44.2295	30.3333	60.6667	45.0765	15.1844	8.6667	0	23	15.8333	10.1352	38.6897	0	5.654	22.1718	23.3598	66.3838	35.2576	37.4402	46.3605	17.375
	17.277	18.6371	0	0	18.6371	#DIV/0!	14.1175	11.6667	9.6667	11.817	2.2292	41.9315	21	37	33.3105	10.9426	11.8998	0	0	11.8998	#DIV/0!	27.3333	17.3333	25.3333	23.3333	5.2915	44.6018	33.6667	62.6667	46.9784	14.6453	5.3333	0	25.3333	15.3333	14.1421	35.3608	0	6.9079	21.1343	20.1192	66.1247	40.7832	39.4499	48.7859	15.0306
	17.514	18.1055	0	0	18.1055	#DIV/0!	13.8428	8	6.6667	9.50317	3.8169	37.7053	18	36	30.5684	10.9179	11.2346	0	0	11.2346	#DIV/0!	29.6667	19.6667	23	24.1111	5.09175	46.694	32	57.6667	45.4536	12.8782	4.6667	0	23	13.8333	12.9636	38.3333	0	8.6667	23.5	20.9775	64.8938	37.2086	38.0913	46.7312	15.7354
	17.751	17.4455	0	0	17.4455	#DIV/0!	12.7829	5	9.6667	9.14987	3.91711	36.7656	21	39.3333	32.3663	9.92688	8.0007	0	0	8.0007	#DIV/0!	29	21.6667	23.6667	24.7778	3.79081	42.9501	32	60.6667	45.2056	14.4658	3.3333	0	23.6667	13.5	14.3779	36.1737	0.3697	7.7788	14.7741	18.8993	63.556	35.222	35.6674	44.8151	16.2316
	17.987	19.0965	0	0	19.0965	#DIV/0!	14.2575	3	9.6667	8.97473	5.66056	36.9928	19	32	29.3309	9.2886	10.9079	0	0	10.9079	#DIV/0!	29.3333	23.3333	24	25.5555	3.28858	41.9372	35.3333	60.6667	45.9791	13.1415	4.6667	0	24	14.3333	13.6707	36.6236	0.7914	7.7743	15.0631	18.9956	65	36.2205	37.2413	46.1539	16.3292
	18.224	20.7629	0	0	20.7629	#DIV/0!	16.2945	1.6667	9.6667	9.2093	7.32462	37.0077	16.6667	35	29.5581	11.2093	10.562	0	0	10.562	#DIV/0!	26.3333	22	24.6667	24.3333	2.1858	40.6667	34.6667	62	45.7778	14.3656	6	0	24.6667	15.3333	13.1994	37.0713	0.8738	9.4477	15.7976	18.9158	65.2287	37.9903	39.0564	47.4251	15.4276
	18.461	17.0225	0	0	17.0225	#DIV/0!	15.7518	7.6667	8	10.4728	4.57476	39.7648	20.3333	30.6667	30.2549	9.72229	10.6667	0	0	10.6667	#DIV/0!	29.6667	23.3333	31	28	4.09609	39.5027	38	60.6667	46.0565	12.6751	7.6667	0	31	19.3333	16.4991	35.6949	1.922	10.7966	16.1378	17.5085	68.709	39.9859	36.7402	48.4784	17.5952
	18.698	16.6073	0	0	16.6073	#DIV/0!	15.1304	3.3333	9.6667	9.3768	5.90389	37.9483	18.3333	35	30.4272	10.5769	10.0987	0	0	10.0987	#DIV/0!	27.3333	27.6667	26	27	0.881923	38.7903	38	63.6667	46.819	14.5959	4.3333	0	26	15.1667	15.3207	36.7624	1.2249	12.5865	16.8579	18.1497	66.1789	38.4692	37.5494	47.3992	16.2702
	18.934	17.3137	0	0	17.3137	#DIV/0!	13.5454	0.6667	9.6667	7.9596	6.60688	40.6756	18.3333	40.6667	33.2252	12.8968	7.7624	0	0	7.7624	#DIV/0!	24	26.3333	30.3333	26.8889	3.20299	40.8907	34	73.3333	49.408	21.0044	6.3333	0	30.3333	18.3333	16.9706	38.0535	0.3333	15.2146	17.8671	18.9995	66.8352	39.8352	37.314	47.9948	16.3649
	19.171	19.1638	0	0	19.1638	#DIV/0!	12.9548	1.6667	10.6667	8.4294	5.96736	38.6465	20.3333	38	32.3266	10.3915	6.9072	0	0	6.9072	#DIV/0!	23.3333	28	29.6667	27	3.28298	40.1523	36	58	44.7174	11.6889	5.3333	0	29.6667	17.5	17.2063	39.5405	3.3333	20.6667	21.1802	18.1091	67.6667	41.3059	46.2131	51.7286	14.0192
	19.408	17.8192	0	0	17.8192	#DIV/0!	13.3929	0	10.3333	11.8631	2.16346	38.242	18.3333	36	30.8584	10.9049	7.0319	0	0	7.0319	#DIV/0!	25.3333	35	29.6667	30	4.84196	38.2842	37.6667	60.6667	45.5392	13.1044	6.6667	0	29.6667	18.1667	16.2635	37.5345	1.3994	18.7624	19.2321	18.0721	64.8842	43.5189	48	52.1344	11.2667
	19.644	16.8173	0	0	16.8173	#DIV/0!	13.4753	0.6667	9.6667	7.93623	6.57731	36.8043	18.6667	36.6667	30.7126	10.4323	10.3111	0	0	10.3111	#DIV/0!	28	37.6667	30.3333	32	5.04427	38.4693	47	62.3333	49.2675	12.0925	6	0	30.3333	18.1667	17.2062	36.0809	3.4506	17.8486	19.1267	16.3527	67.7817	42.4061	53.2606	54.4828	12.7319
	19.881	18.5084	0	0	18.5084	#DIV/0!	13.5175	2	12.3333	9.2836	6.33551	36.9552	16	37	29.9851	12.1114	7.3333	0	0	7.3333	#DIV/0!	29	36.3333	32.3333	32.5555	3.6717	39.6475	50.6667	56.6667	48.9936	8.63207	4.3333	0	32.3333	18.3333	19.799	37.1529	1.8033	23.7936	20.9166	17.8495	65.0794	44.2925	59.288	56.22	10.7277
	20.118	16.9964	0	0	16.9964	#DIV/0!	12.9067	3.6667	11.6667	9.41337	5.01523	37.2058	21	29.6667	29.2908	8.10944	6.5048	0	0	6.5048	#DIV/0!	26.3333	35.3333	32.6667	31.4444	4.62282	37.6489	45.3333	59	47.3274	10.8143	4.3333	0	32.6667	18.5	20.0347	38.9094	1.4477	34.0713	24.8095	20.376	70.1715	47.8641	60.8998	59.6451	11.2065
	20.354	14.9529	0	0	14.9529	#DIV/0!	13.4193	4.3333	12	9.91753	4.88788	35.3916	18.3333	29.6667	27.7972	8.68146	5.3333	0	0	5.3333	#DIV/0!	24	35	32.3333	30.4444	5.73811	37.5519	54.6667	57.6667	49.9618	10.8514	6.6667	0	32.3333	19.5	18.149	37.9376	2.8916	30.1411	23.6568	18.4008	66.1559	47.3051	66.1062	59.8557	10.8692
	20.591	17.6166	0	0	17.6166	#DIV/0!	12.8289	1.6667	10.6667	8.38743	5.91988	33.6433	18.3333	29.6667	27.2144	7.94413	4.5375	0	0	4.5375	#DIV/0!	23	37	29.3333	29.7778	7.01058	36.9153	45.3333	57.6667	46.6384	10.4371	7.3333	0	29.3333	18.3333	15.5563	36.4996	1.8077	28.1752	22.1608	18.1111	68.046	46.2918	74.833	63.0569	14.9103
	20.828	18.4852	0	0	18.4852	#DIV/0!	13.3036	0	11	12.1518	1.62889	30.7231	17.3333	32.3333	26.7966	8.23488	4.464	0	0	4.464	#DIV/0!	24.6667	35	25	28.2222	5.87208	36.9508	49	52	45.9836	7.96515	8.6667	0	25	16.8333	11.5494	40.0965	2.5724	30.6214	24.4301	19.5132	63.6667	46.856	86.8137	65.7788	20.0624
	21.064	16.871	0	0	16.871	#DIV/0!	13.7676	1	10.3333	8.36697	6.60702	31.2936	16.6667	28.3333	25.4312	7.73325	3.6095	0	0	3.6095	#DIV/0!	25.3333	36.3333	25	28.8889	6.44922	32.5977	56.6667	50.3333	46.5326	12.4765	6.6667	0	25	15.8333	12.9636	39.6667	3.8478	31.6036	25.0394	18.79	68.1893	48.7298	100.606	72.5083	26.2063
	21.301	16.5695	0	0	16.5695	#DIV/0!	14.3194	0.3333	13	9.21757	7.72223	33.0125	17.3333	25.3333	25.2264	7.84015	1.9339	0	0	1.9339	#DIV/0!	21.6667	36.3333	25	27.6667	7.68834	34.5464	56.3333	49.6667	46.8488	11.1635	8	0	25	16.5	12.0208	39.5449	4.8968	31.1321	25.1913	18.0719	61.7988	51.2613	96.1923	69.7508	23.4973
	21.538	17.1467	0	0	17.1467	#DIV/0!	13.5997	0.6667	10.6667	8.31103	6.78067	33.3711	18.6667	24	25.3459	7.44402	4.6667	0	0	4.6667	#DIV/0!	26	34.6667	26.3333	29	4.91033	34.0232	56.3333	49.3333	46.5633	11.4101	5	0	26.3333	15.6667	15.0849	35.6169	3.1863	33.7298	24.1777	18.2035	64.2524	46.5583	105.055	71.9552	29.9994
	21.774	17.1898	0	0	17.1898	#DIV/0!	12.9735	0	11	11.9868	1.39548	32.1548	18.6667	22.3333	24.3849	6.97417	3.7105	0	0	3.7105	#DIV/0!	25.3333	27.6667	26.3333	26.4444	1.17066	33.1831	53.3333	48.3333	44.9499	10.4925	6	0	26.3333	16.1667	14.3778	36.0728	3.6273	30.6667	23.4556	17.3833	66.3608	49.3771	97.8255	71.1878	24.5822
	22.011	16.6577	0	0	16.6577	#DIV/0!	11.5392	0	12	11.7696	0.325835	30.7008	14.3333	23	22.678	8.1885	5.1618	0	0	5.1618	#DIV/0!	25	22.3333	30.3333	25.8889	4.0734	33.7131	50.6667	44.6667	43.0155	8.59657	7.3333	0	30.3333	18.8333	16.2635	37.2331	2.8337	30.3808	23.4825	18.2077	63.6095	48	95.5145	69.0413	24.2185
	22.248	16.5376	0	0	16.5376	#DIV/0!	12.4493	0	13	12.7247	0.389404	30.3734	17	24	23.7911	6.68915	5.8292	0	0	5.8292	#DIV/0!	27.3333	25.3333	25	25.8889	1.26197	32.8443	59	43.6667	45.1703	13.1425	7.6667	0	25	16.3333	12.2565	38	3.3638	23.3103	21.558	17.3845	63.4417	52.6978	85.271	67.1368	16.598
	22.484	13.8943	0	0	13.8943	#DIV/0!	13.8873	0	14.6667	14.277	0.551119	31.6247	17.3333	22.3333	23.7638	7.25229	4.1797	0	0	4.1797	#DIV/0!	23.6667	23.3333	24	23.6667	0.33335	34.6667	59.3333	47	47	12.3333	5	0	24	14.5	13.435	35.4313	3.0549	24.3846	20.9569	16.4581	66.2695	50.4996	74.0765	63.6152	12.0105
	22.721	15.6321	0	0	15.6321	#DIV/0!	12.2448	0	13	12.6224	0.534007	32.148	18.6667	25	25.2716	6.74475	4.0483	0	0	4.0483	#DIV/0!	24	23.6667	26	24.5556	1.26197	32.1311	56.6667	45.3333	44.7104	12.2797	11.6667	0	26	18.8333	10.1352	34.7476	5.4068	23.6184	21.2576	14.8122	63.0483	51.6184	57.101	57.2559	5.71652
	22.958	17.2275	0	0	17.2275	#DIV/0!	15.0254	0.6667	11.6667	9.1196	7.51058	32.6126	17	23	24.2042	7.87565	4.4239	0	0	4.4239	#DIV/0!	23.3333	19.3333	23.3333	22	2.3094	31.1038	64.3333	46.6667	47.3679	16.6258	8.6667	0	23.3333	16	10.3709	33.7528	4.2687	24.2346	20.752	15.0474	65.1893	52.2962	47.1277	54.8711	9.30203
	23.194	18.4775	0	0	18.4775	#DIV/0!	13.7568	0.3333	14	9.36337	7.82121	31.653	19.6667	21	24.1066	6.56932	5.4603	0	0	5.4603	#DIV/0!	26	23	23.3333	24.1111	1.6443	31.6913	66.6667	42.6667	47.0082	17.8873	7.3333	0	23.3333	15.3333	11.3137	32.0646	3.1017	25.516	20.2274	15.1885	64.582	54.2301	38.6058	52.4726	13.077
	23.431	13.6599	0	0	13.6599	#DIV/0!	12.0608	2.3333	16.6667	10.3536	7.31761	31.5243	14.6667	19.6667	21.9526	8.65815	6.7743	0	0	6.7743	#DIV/0!	25	20.3333	22	22.4444	2.36488	28.9139	62	44	44.9713	16.5644	6.6667	0	22	14.3333	10.8423	31.6481	3.3177	29.147	21.3709	15.6845	64.5486	53.9213	41.3623	53.2774	11.6066
	23.668	14.6019	0	0	14.6019	#DIV/0!	9.738	10.6667	11	10.4682	0.65399	31.6227	17	20.3333	22.9853	7.6636	3.3697	0	0	3.3697	#DIV/0!	23	19	22.3333	21.4444	2.14303	30.8224	53.6667	43.3333	42.6075	11.4394	7.3333	0	22.3333	14.8333	10.6066	30.4432	4.8901	28.588	21.3071	14.2478	64.0787	50.4425	35.4454	49.9889	14.322
	23.904	14.8502	0	0	14.8502	#DIV/0!	14.1256	6.3333	16	12.153	5.12638	30.4713	20	21.6667	24.046	5.62653	5.3831	0	0	5.3831	#DIV/0!	28	13	24	21.6667	7.76745	27.8169	53.6667	42	41.1612	12.9453	6.6667	0	24	15.3333	12.2565	28.6956	4.0097	26.0839	19.5964	13.5615	60.5835	54.2999	32.6006	49.1613	14.6821
	24.141	14.0119	0	0	14.0119	#DIV/0!	13.0867	9.6667	18	13.5845	4.18889	29.6	18.6667	22.3333	23.5333	5.56456	5.9094	0	0	5.9094	#DIV/0!	26.6667	17.3333	17.3333	20.4444	5.38864	27.9044	52.6667	45	41.857	12.6768	7.6667	0	17.3333	12.5	6.83532	31.5367	4.1566	26.5152	20.7362	14.5762	64.4536	51.2725	30.8181	48.8481	16.9483
	24.378	12.6575	0	0	12.6575	#DIV/0!	14.1669	9.6667	13.6667	12.5001	2.46651	30.1915	18	25.3333	24.5083	6.13748	5.6548	0	0	5.6548	#DIV/0!	22.3333	16	17.3333	18.5555	3.33887	28.2664	55.3333	40.3333	41.311	13.5599	7.6667	0	17.3333	12.5	6.83532	30.1759	3	26.6667	19.9475	14.7815	63.2079	55.8745	30.8864	49.9896	16.9453
	24.614	13.4973	0	0	13.4973	#DIV/0!	14.0631	12.3333	16.6667	14.3544	2.18133	29.2871	17	29	25.0957	7.01255	6.7157	0	0	6.7157	#DIV/0!	23.3333	15.3333	17.3333	18.6666	4.16333	26.0546	49.6667	38	37.9071	11.8063	10.3333	0	17.3333	13.8333	4.94975	29.6696	2.6659	24	18.7785	14.239	64.2279	57.7892	29.6177	50.5449	18.4072
	24.851	9.7277	0	0	9.7277	#DIV/0!	12.4127	10.3333	13.3333	12.0264	1.53685	30.5248	18	23	23.8416	6.30467	5.5754	0	0	5.5754	#DIV/0!	22.3333	14	14.6667	17	4.63079	27.4392	50.3333	38	38.5908	11.4585	8	0	14.6667	11.3333	4.71407	31.1856	3.6622	24.9785	19.9421	14.4364	58.7097	55.3764	30.2205	48.1022	15.5754
	25.088	11.2295	0	0	11.2295	#DIV/0!	13.6371	15.3333	14	14.3235	0.893167	29.8744	18.3333	23.6667	23.9581	5.77607	3.9814	0	0	3.9814	#DIV/0!	23.3333	17.3333	14.6667	18.4444	4.43886	28.8798	42	39	36.6266	6.87457	10.6667	0	14.6667	12.6667	2.82843	30.3333	2.8203	28.6295	20.5944	15.4163	61	55.0089	27.6667	47.8919	17.7698
	25.324	12.1542	0	0	12.1542	#DIV/0!	13.5722	17.6667	16	15.7463	2.05901	30.8813	16	22.3333	23.0715	7.46807	6.3801	0	0	6.3801	#DIV/0!	18.3333	11.6667	16.3333	15.4444	3.42103	26.6311	42.3333	32.6667	33.877	7.92076	13	0	16.3333	14.6667	2.357	36.5687	1.8619	32.7944	23.7417	19.0422	59.9065	54.3489	28.6978	47.6511	16.6476
	25.561	9.8112	0	0	9.8112	#DIV/0!	11.5598	16.6667	18	15.4088	3.39937	30.409	18.3333	19.6667	22.803	6.62064	6.6414	0	0	6.6414	#DIV/0!	22	13.6667	18	17.8889	4.16776	31.6229	39.6667	36.3333	35.8743	4.0415	9	0	18	13.5	6.36396	30.1388	2.1722	30.9495	21.0868	16.3856	60.1856	58.6288	27.827	48.8805	18.2494
	25.798	11.7271	0	0	11.7271	#DIV/0!	14.1135	14.6667	16.6667	15.149	1.34318	28.1446	18	20.6667	22.2704	5.25901	5.9807	0	0	5.9807	#DIV/0!	21	14.6667	13.3333	16.3333	4.09607	30.6325	43.3333	30.6667	34.8775	7.32296	9	0	13.3333	11.1667	3.06411	38.1737	2.5212	34.1425	24.9458	19.5246	63.4662	63.657	30.1425	52.4219	19.2948
	26.035	10.181	0	0	10.181	#DIV/0!	12.6626	20.3333	18	16.9986	3.93217	28.6517	18	19	21.8839	5.88238	8.5702	0	0	8.5702	#DIV/0!	19.3333	13	12.3333	14.8889	3.8634	27.3525	36.3333	34	32.5619	4.65991	7.6667	0	12.3333	10	3.29978	39.1752	4.5768	33.2732	25.6751	18.5084	60.0067	68.6199	28.6533	52.4266	21.0339
	26.271	10.1153	0	0	10.1153	#DIV/0!	10.6175	20.3333	18	16.3169	5.07186	30.9207	19	21.6667	23.8625	6.25634	5.663	0	0	5.663	#DIV/0!	19.6667	11	12	14.2222	4.74148	28.7486	31	34	31.2495	2.63458	10.3333	0	12	11.1667	1.17853	40.2368	4.51	33.8203	26.189	19.0467	59.3296	66.9852	31.4907	52.6018	18.6792
	26.508	9.3523	0	0	9.3523	#DIV/0!	12.0908	13.3333	16	13.808	1.99737	33.625	17	20.6667	23.7639	8.73454	8.5011	0	0	8.5011	#DIV/0!	19	11.6667	14	14.8889	3.74659	28.4645	32.6667	34	31.7104	2.889	13.6667	0	14	13.8333	0.235679	39.4826	4.0861	29.49	24.3529	18.2488	60.4967	67.5048	31.1685	53.0567	19.2769
	26.745	7.6599	0	0	7.6599	#DIV/0!	12.5969	12	16.3333	13.6434	2.34856	32.7019	15.6667	19.6667	22.6784	8.908	8.0045	0	0	8.0045	#DIV/0!	18	11.6667	12	13.8889	3.56422	27.9467	33.3333	29	30.0933	2.85489	9.6667	0	12	10.8333	1.64989	44.7661	2	28.6622	25.1428	21.5992	60.4944	70.5033	32.8567	54.6181	19.4991
	26.981	5.6287	0	0	5.6287	#DIV/0!	11.6211	11.6667	15	12.7626	1.93778	38.753	16.6667	19	24.8066	12.1342	7.0104	0	0	7.0104	#DIV/0!	15.3333	9.6667	14.6667	13.2222	3.09717	26.8374	31.6667	32.3333	30.2791	2.99921	7.3333	0	14.6667	11	5.1855	41.7758	2.6956	30.1745	24.882	20.0705	65.8671	65.487	30.3333	53.8958	20.4066
	27.218	9.0182	0	0	9.0182	#DIV/0!	11.7812	7.6667	15.3333	11.5937	3.83674	37.3438	15.6667	19	24.0035	11.6726	4.9918	0	0	4.9918	#DIV/0!	17.6667	7.6667	13.3333	12.8889	5.01479	25.8388	29.3333	28	27.724	1.76352	9.6667	0	13.3333	11.5	2.59268	38.7854	3.2784	32.9837	25.0158	19.0474	69.8537	67.3497	34.2116	57.1383	19.8946
	27.455	7.1825	0	0	7.1825	#DIV/0!	12.9622	8	14	11.6541	3.20678	35.9492	19	21	25.3164	9.26241	3.9889	0	0	3.9889	#DIV/0!	16	7.6667	12.3333	12	4.17664	25.9618	31	29.3333	28.765	2.56672	8.6667	0	12.3333	10.5	2.59268	41.8255	1.2539	32.9889	25.3561	21.3356	76.0111	70.0223	33.5056	59.8463	23.0074
	27.691	6.3584	0	0	6.3584	#DIV/0!	12.5105	7.3333	13.3333	11.059	3.2527	34.9846	14.3333	19.6667	22.9949	10.7204	4.8263	0	0	4.8263	#DIV/0!	16.6667	9.6667	13	13.1111	3.50132	25.14	28.3333	29.3333	27.6022	2.19016	7.6667	0	13	10.3333	3.77121	38.9547	4.7765	31.582	25.1044	17.9863	82.1552	68.709	32.5917	61.152	25.6314
	27.928	5.1958	0	0	5.1958	#DIV/0!	11.479	5	15.3333	10.6041	5.22191	35.4435	15.6667	20.6667	23.9256	10.2833	6.3333	0	0	6.3333	#DIV/0!	16	8.6667	10.6667	11.7778	3.79081	26.2937	31	23	26.7646	4.02073	10.3333	0	10.6667	10.5	0.235749	44.7788	2.3096	28.2821	25.1235	21.4101	86.3675	66.5598	31.3675	61.4316	27.8563
	28.165	4.7941	0	0	4.7941	#DIV/0!	11.1786	8	13.3333	10.8373	2.68298	35.3965	16.6667	20.3333	24.1322	9.92597	6.0401	0	0	6.0401	#DIV/0!	15.3333	6.6667	13.3333	11.7778	4.53787	26.6578	26.3333	28	26.997	0.883619	7.3333	0	13.3333	10.3333	4.24264	43.6763	3.3638	33.0438	26.6946	20.8928	88.1366	68.9963	33.8434	63.6588	27.5373
	28.401	5.7965	0	0	5.7965	#DIV/0!	11.2382	8.6667	13.6667	11.1905	2.50034	35.6033	14	20.6667	23.4233	11.0623	3.7298	0	0	3.7298	#DIV/0!	14.6667	6.6667	11.6667	11	4.04145	26.5246	26.6667	26	26.3971	0.351162	9	0	11.6667	10.3333	1.88564	38.1552	1.8597	31.0171	23.6773	19.2288	89.954	66.0631	35.3163	63.7778	27.3904
	28.638	3.7089	0	0	3.7089	#DIV/0!	9.7891	4.6667	14	9.48527	4.67406	34.3494	20.3333	21.6667	25.4498	7.73606	3.7186	0	0	3.7186	#DIV/0!	16	7.6667	10.6667	11.4445	4.22074	27.7193	26.6667	26.6667	27.0176	0.607719	8.6667	0	10.6667	9.6667	1.41421	40.3608	2.0074	29.487	23.9517	19.7668	88.9978	66.026	39.2576	64.7605	24.8942
	28.875	3.5359	0	0	3.5359	#DIV/0!	9.5035	3.6667	13	8.7234	4.7153	34.0626	15.6667	21.6667	23.7987	9.38143	3.5145	0	0	3.5145	#DIV/0!	15.3333	3.6667	13.3333	10.7778	6.23903	26.25	29.6667	20.3333	25.4167	4.72217	7.3333	0	13.3333	10.3333	4.24264	40.0342	4.4388	28.703	24.392	18.1851	85.7899	65.2101	38.239	63.0797	23.8469
	29.111	3.3957	0	0	3.3957	#DIV/0!	9.1186	5	16	10.0395	5.55753	33.0378	14.6667	23.6667	23.7904	9.18617	4.0319	0	0	4.0319	#DIV/0!	15.3333	5.3333	10.3333	10.3333	5	25.4563	26	21	24.1521	2.7433	12	0	10.3333	11.1667	1.17853	39.8033	2.6941	28.1507	23.5494	18.9777	84.3972	68.7624	39.3653	64.175	22.8638
	29.348	2.5027	0	0	2.5027	#DIV/0!	9.666	1	11	7.222	5.42954	35.0203	14.6667	22	23.8957	10.3084	4.4128	0	0	4.4128	#DIV/0!	13.3333	3.3333	10.6667	9.1111	5.17831	27.5219	29.6667	18.3333	25.174	6.02047	7.6667	0	10.6667	9.1667	2.12132	40.804	3.0987	27.8159	23.9062	19.1543	80.124	69.5271	38.781	62.8107	21.4743
	29.585	2.2559	0	0	2.2559	#DIV/0!	9.3089	3.3333	12.3333	8.32517	4.57993	35.1274	14	18.3333	22.4869	11.1593	4.3333	0	0	4.3333	#DIV/0!	14	7.6667	13.3333	11.6667	3.48008	27.5929	29	22	26.1976	3.70271	6.3333	0	13.3333	9.8333	4.94975	40.902	3.2843	28.5605	24.2489	19.1759	75.2992	80.3185	42.6667	66.0948	20.444
	29.821	2.7284	0	0	2.7284	#DIV/0!	10.0032	2.3333	11.6667	8.00107	4.9784	32.2258	14.3333	21.6667	22.7419	8.99458	8.4558	0	0	8.4558	#DIV/0!	13	5.3333	14	10.7778	4.74148	25.7937	29	23	25.9312	3.00236	6	0	14	10	5.65685	37.3593	5.6615	26.9013	23.3074	16.1516	70.2279	88.0238	48.0579	68.7699	20.0228
	30.058	2.047	0	0	2.047	#DIV/0!	8.0121	2	11.6667	7.22627	4.88103	36.1474	14.3333	20.6667	23.7158	11.2221	8.1618	0	0	8.1618	#DIV/0!	13.6667	6	9.3333	9.66667	3.84421	27.8163	31.6667	21	26.8277	5.40164	6.6667	0	9.3333	8	1.88557	36.2049	3.0045	27.0438	22.0844	17.1468	64.9562	70.8419	48.2457	61.3479	11.7223
	30.295	0.9116	0	0	0.9116	#DIV/0!	6.8758	2	11.6667	6.8475	4.83341	33.9868	16	20.3333	23.44	9.38723	11.2398	0	0	11.2398	#DIV/0!	13.3333	5	11.6667	10	4.40958	26.6011	28	19	24.5337	4.8431	6.3333	0	11.6667	9	3.77128	32.4647	1.7179	25.9005	20.0277	16.1929	58.4269	64.0965	49.1901	57.2378	7.524
	30.531	3.1136	0	0	3.1136	#DIV/0!	7.6338	4.3333	12	7.98903	3.84567	35.2175	12.3333	22	23.1836	11.4879	8.7365	0	0	8.7365	#DIV/0!	15	3	9.3333	9.1111	6.00309	27.1721	33.6667	20.6667	27.1685	6.5	7.6667	0	9.3333	8.5	1.17846	31.2428	0.7795	25.5323	19.1849	16.1932	54.6815	66.1492	49.219	56.6832	8.64078
	30.768	3.0833	0	0	3.0833	#DIV/0!	8.4011	2.3333	8.6667	6.46703	3.58238	35.3491	12.3333	21	22.8941	11.6242	10.0349	0	0	10.0349	#DIV/0!	14	6.3333	12.3333	10.8889	4.03229	27.2049	31.6667	19	25.9572	6.42486	4.6667	0	12.3333	8.5	5.4211	29.2324	3.1284	29.4915	20.6174	15.1465	49.8946	65.4566	56.5791	57.3101	7.80671
	31.005	3.5048	0	0	3.5048	#DIV/0!	8.9827	3	11.6667	7.88313	4.43675	32.6979	13	21	22.2326	9.90663	10.4722	0	0	10.4722	#DIV/0!	13	3.6667	9.6667	8.7778	4.72972	23.248	29.3333	19.3333	23.9715	5.03911	7.3333	0	9.6667	8.5	1.64996	29.1269	3.5716	27.2212	19.9732	14.2362	52.3333	65.2784	52.3326	56.6481	7.47406
	31.241	3.3712	0	0	3.3712	#DIV/0!	9.1162	5	10.6667	8.26097	2.92856	31.9987	12.6667	21.6667	22.1107	9.67365	11.2546	0	0	11.2546	#DIV/0!	13.3333	6.3333	9.3333	9.66663	3.51188	24.4344	31.6667	20.6667	25.5893	5.5902	6	0	9.3333	7.66665	2.357	28.6273	3.4157	26.9599	19.6676	14.0993	48.0601	65.1188	58.2346	57.1378	8.58207
	31.478	2.7484	0	0	2.7484	#DIV/0!	6.7402	4.3333	9	6.69117	2.33374	30.2663	15.3333	23.3333	22.9776	7.47285	11.8025	0	0	11.8025	#DIV/0!	14	3.6667	11	9.55557	5.31593	24.5471	30.6667	21.6667	25.6268	4.59613	6	0	11	8.5	3.53553	27.5731	1.876	31.5434	20.3308	16.1052	47.3586	65.8515	58.4944	57.2348	9.31057
	31.715	3.3439	0	0	3.3439	#DIV/0!	7.1655	1.6667	8	5.61073	3.44102	30.8401	14	20.3333	21.7245	8.50581	9.7468	0	0	9.7468	#DIV/0!	12.3333	3.6667	7.3333	7.77777	4.35036	26.9809	32.6667	22	27.2159	5.33723	6	0	7.3333	6.66665	0.942785	25.9659	5.5984	41.4729	24.3457	17.992	46.8114	63.801	58.8708	56.4944	8.74054
	31.951	2.5823	0	0	2.5823	#DIV/0!	7.4719	4.3333	8.6667	6.82397	2.23818	31.3839	12.6667	23.6667	22.5724	9.40646	8	0	0	8	#DIV/0!	13.6667	6.3333	11.6667	10.5556	3.79086	25.6462	29.6667	18.3333	24.5487	5.74585	5	0	11.6667	8.33335	4.71407	26.6667	0.6667	44.3942	23.9092	21.9938	49.34	58.1329	61.8627	56.4452	6.42968
	32.188	1.0228	0	0	1.0228	#DIV/0!	7.6961	3.6667	9.3333	6.8987	2.91624	31.335	13.6667	23.6667	22.8895	8.85976	8.2628	0	0	8.2628	#DIV/0!	14.6667	7.3333	13	11.6667	3.84422	26.9836	29.6667	19	25.2168	5.5485	10.3333	0	13	11.6667	1.88564	23.8805	2.2138	43.9807	23.3583	20.8883	47.7981	56.9903	63.9102	56.2329	8.08271
	32.425	0.2964	0	0	0.2964	#DIV/0!	7.8639	3.6667	7.6667	6.3991	2.36838	31.0135	13	24.6667	22.8934	9.13674	9.8018	0	0	9.8018	#DIV/0!	11.6667	6.3333	12.3333	10.1111	3.2886	23.9133	28	18	23.3044	5.02773	6.6667	0	12.3333	9.5	4.00689	25.1878	3.9792	43.559	24.242	19.8068	48.4291	58.2034	62.8018	56.4781	7.34004
	32.661	1.4473	0	0	1.4473	#DIV/0!	8.5101	1	6.3333	5.28113	3.86403	30.4032	10.3333	22.3333	21.0233	10.0989	9.2079	0	0	9.2079	#DIV/0!	13.6667	6.6667	9.3333	9.8889	3.53292	27.3648	29.6667	20.3333	25.7883	4.86232	6	0	9.3333	7.66665	2.357	23.2331	3.1492	47.1774	24.5199	22.0423	46.0059	52.1529	68.6696	55.6095	11.7206
	32.898	2.1811	0	0	2.1811	#DIV/0!	6.4213	1	8.6667	5.36267	3.94146	32.4053	11	26	23.1351	10.9865	10.8411	0	0	10.8411	#DIV/0!	13	2	9.6667	8.22223	5.64047	26.1878	31.6667	18	25.2848	6.87795	4.3333	0	9.6667	7	3.77128	20.2539	3.8968	44.4759	22.8755	20.4162	44.095	52.778	73.3326	56.7352	15.0151
	33.135	1.3736	0	0	1.3736	#DIV/0!	6.4832	2	10.3333	6.27217	4.17066	28.8423	9.6667	24.6667	21.0586	10.0841	9.882	0	0	9.882	#DIV/0!	13.6667	3.3333	12	9.66667	5.5478	27.8607	29.3333	18	25.0647	6.16233	3.3333	0	12	7.66665	6.12828	21.5754	2.5679	45.1722	23.1052	21.3433	42.4232	48.7491	86.0824	59.0849	23.5935
	33.372	1.5309	0	0	1.5309	#DIV/0!	6.6054	5.3333	8.6667	6.86847	1.6822	27.7439	12.3333	23	21.0257	7.89271	9.5345	0	0	9.5345	#DIV/0!	13	2.3333	14.6667	10	6.69165	24.2008	28	19.3333	23.8447	4.34431	3.3333	0	14.6667	9	8.01392	19.0089	2.6637	45.0549	22.2425	21.3798	38.4959	50.0082	84.4432	57.6491	23.9077
	33.608	0.7077	0	0	0.7077	#DIV/0!	6.5738	3.6667	4.6667	4.96907	1.47695	28.105	9.6667	26.6667	21.4795	10.2554	9.4759	0	0	9.4759	#DIV/0!	13.6667	2.3333	8.6667	8.22223	5.67976	23.8415	26.6667	22	24.1694	2.35057	4.6667	0	8.6667	6.6667	2.82843	23.1047	1.2183	41.2791	21.8674	20.059	38.8575	49.9258	84.51	57.7644	23.8143
	33.845	0.2769	0	0	0.2769	#DIV/0!	4.8516	6.3333	6.6667	5.95053	0.966193	29.3909	9.6667	26	21.6859	10.5461	6.3333	0	0	6.3333	#DIV/0!	11.6667	3.3333	13.3333	9.44443	5.3576	26.5492	28	20.3333	24.9608	4.07268	3.3333	0	13.3333	8.3333	7.07107	23.2361	3.2064	43.5731	23.3385	20.1835	38.0594	49.0869	81.3653	56.1705	22.5052
	34.082	0.4194	0	0	0.4194	#DIV/0!	7.984	4.6667	7.3333	6.66133	1.75778	29.6697	14	23.6667	22.4455	7.90591	6.5909	0	0	6.5909	#DIV/0!	12.3333	1.6667	8	7.33333	5.36446	23.9071	30.3333	19.6667	24.6357	5.3705	5	0	8	6.5	2.12132	21.2361	3.3333	43.3333	22.6342	20.0366	40.7862	49.9376	80.8166	57.1801	20.975
	34.318	0	0	0	#DIV/0!	#DIV/0!	7.0617	6.3333	5	6.13167	1.04554	28.9079	10.3333	25	21.4137	9.79285	6.8612	0	0	6.8612	#DIV/0!	11	3.3333	11	8.44443	4.42637	26.1086	29	18.3333	24.4806	5.51655	3.6667	0	11	7.33335	5.18543	22.0913	1.8938	40.7639	21.583	19.44	38.1737	47.7082	77.0698	54.3172	20.2728
	34.555	0	0	0	#DIV/0!	#DIV/0!	5.3377	6.6667	7.6667	6.55703	1.16837	30.8701	11	29	23.6234	10.9721	4.2658	0	0	4.2658	#DIV/0!	10.3333	4.3333	12	8.88887	4.03229	24.8197	27.3333	18.3333	23.4954	4.64384	6	0	12	9	4.24264	21.6667	0.8567	42.683	21.7355	20.9132	37.6667	48.7483	71.9673	52.7941	17.5045
	34.792	0	0	0	#DIV/0!	#DIV/0!	6.4111	4.6667	6	5.6926	0.911923	32.3839	9.6667	25	22.3502	11.5881	3.5754	0	0	3.5754	#DIV/0!	11.6667	7.3333	9.6667	9.55557	2.16884	21.6817	31	18	23.5606	6.70057	4.3333	0	9.6667	7	3.77128	24.9918	0.9762	38.3452	21.4377	18.9363	37.7261	48.7936	73.7105	53.4101	18.431
	35.028	0	0	0	#DIV/0!	#DIV/0!	4.9968	6.3333	6.3333	5.8878	0.771629	33.6533	8.6667	24.6667	22.3289	12.6563	3.8938	0	0	3.8938	#DIV/0!	12.3333	7.6667	10.3333	10.1111	2.34122	26.2158	26.3333	18	23.5164	4.77767	5	0	10.3333	7.66665	3.77121	29.3333	3.2146	41.5308	24.6929	19.5751	36.7877	50.4692	69.6667	52.3079	16.5164
	35.265	0.0137	0	0	0.0137	#DIV/0!	3.8689	6.6667	3.6667	4.7341	1.67673	35.4924	10.3333	29	24.9419	13.0612	1.7847	0	0	1.7847	#DIV/0!	9.6667	6.3333	9.6667	8.55557	1.92454	24.4146	25.3333	19.6667	23.1382	3.0413	5	0	9.6667	7.33335	3.29986	26.1002	3.2331	34.4425	21.2586	16.1582	40.1032	54.4484	72.1975	55.583	16.0772
	35.502	0	0	0	#DIV/0!	#DIV/0!	5.8842	6	4.3333	5.40583	0.930644	36.0799	8.3333	29	24.4711	14.4171	1.3348	0	0	1.3348	#DIV/0!	16	4.3333	13.3333	11.2222	6.11314	23.7664	23	21.6667	22.811	1.06253	5.3333	0	13.3333	9.3333	5.65685	25.9384	4.0616	31.8775	20.6258	14.6492	39.8924	47.4395	65.4514	50.9278	13.1317
	35.738	0	0	0	#DIV/0!	#DIV/0!	5.9072	7.6667	4.3333	5.96907	1.66756	36.1156	10	24.6667	23.5941	13.0908	3.879	0	0	3.879	#DIV/0!	12.3333	5	11.6667	9.66667	4.05517	26	25.3333	22.3333	24.5555	1.95317	7.6667	0	11.6667	9.6667	2.82843	25.8753	3.2635	30.7699	19.9696	14.6734	39.3096	50.7817	64.3749	51.4887	12.5476
	35.975	0.1062	0	0	0.1062	#DIV/0!	6.8522	7.3333	4.3333	6.17293	1.61123	32.8211	9.6667	25	22.4959	11.7786	2.5798	0	0	2.5798	#DIV/0!	13.6667	5	9	9.22223	4.33762	23.5956	20.3333	21	21.643	1.72357	3	0	9	6	4.24264	25.1418	3.8968	27.9584	18.999	13.1545	41.4514	53.1529	54.882	49.8288	7.30634
	36.212	0.8025	0	0	0.8025	#DIV/0!	5.7203	8	4.6667	6.129	1.70382	30.4265	7.3333	25.3333	21.031	12.1329	1.4543	0	0	1.4543	#DIV/0!	9	5	7.3333	7.1111	2.00924	24.9406	22	20.3333	22.4246	2.33282	2	0	7.3333	4.66665	3.77121	27.4276	3.1886	22.4246	17.6803	12.797	39.1826	52.1952	47.8938	46.4239	6.62967
	36.448	0.5603	0	0	0.5603	#DIV/0!	2.9479	6.3333	3.3333	4.20483	1.85335	27.8208	11.6667	24.6667	21.3847	8.56255	0.1047	0	0	0.1047	#DIV/0!	9	4.3333	7.3333	6.88887	2.36488	24.5738	21.6667	21.6667	22.6357	1.67841	1.6667	0	7.3333	4.5	4.00689	27.1307	3.7045	25.8872	18.9075	13.1808	43.438	51.5122	39.562	44.8374	6.09677
	36.685	0	0	0	#DIV/0!	#DIV/0!	4.4297	6.6667	3	4.6988	1.8481	26.6747	11	27.6667	21.7805	9.34932	1.4922	0	0	1.4922	#DIV/0!	9.3333	5.3333	13.3333	9.3333	4	25.4816	24.6667	26.6667	25.605	1.00569	3.6667	0	13.3333	8.5	6.83532	28.242	4.3333	22.5397	18.3717	12.4874	41.0557	47.4128	35.7379	41.4021	5.84515
	36.922	0	0	0	#DIV/0!	#DIV/0!	4.6178	9	2	5.20593	3.53687	25.6134	11	26	20.8711	8.55084	1.4633	0	0	1.4633	#DIV/0!	10.3333	3.3333	7.3333	6.99997	3.51188	26.8825	23	23.6667	24.5164	2.07604	2	0	7.3333	4.66665	3.77121	29.539	3.6667	23.1017	18.7691	13.4693	42.2769	46.3333	34	40.8701	6.28585
	37.158	0	0	0	#DIV/0!	#DIV/0!	3.7578	11.6667	3.3333	6.2526	4.69355	23.546	11.6667	28	21.0709	8.44327	0.6993	0	0	0.6993	#DIV/0!	14.6667	4.6667	10.3333	9.8889	5.01479	24.209	25.3333	24	24.5141	0.717103	1.6667	0	10.3333	6	6.12821	28.4618	3.1767	21.6993	17.7793	13.0904	39.6013	45.8649	34.7973	40.0878	5.54982
	37.395	0	0	0	#DIV/0!	#DIV/0!	3.9663	11.6667	3	6.211	4.74941	23.2956	14	25.3333	20.8763	6.04158	0.1975	0	0	0.1975	#DIV/0!	9.6667	3.6667	8.6667	7.33337	3.21455	23.7814	21	21.6667	22.1494	1.45216	0.3333	0	8.6667	4.5	5.8926	32.6385	3.3474	19.9874	18.6578	14.6907	47.7164	43.5182	36.7409	42.6585	5.53802
	37.632	0.0454	0	0	0.0454	#DIV/0!	6.2709	9.3333	3.3333	6.3125	3.00022	22.5528	10.3333	26.3333	19.7398	8.3627	0.4722	0	0	0.4722	#DIV/0!	13.6667	3	8	8.22223	5.33682	24.0676	21	25.3333	23.467	2.22822	2.3333	0	8	5.16665	4.00696	30.2806	4.1626	20.0557	18.1663	13.1611	44.1529	40.7639	35.6808	40.1992	4.26419
	37.868	0	0	0	#DIV/0!	#DIV/0!	7.4055	10.6667	3.3333	7.13517	3.67417	20.7009	11.3333	27.6667	19.9003	8.19608	0	0	0	#DIV/0!	#DIV/0!	9.6667	3	10.3333	7.66667	4.05517	23.6284	22	22.3333	22.6539	0.860238	0.6667	0	10.3333	5.5	6.83532	32.17	2.7461	18.9079	17.9413	14.7357	48.9005	40.5709	35.1418	41.5377	6.93012
	38.105	0	0	0	#DIV/0!	#DIV/0!	8.1631	10.6667	4.3333	7.72103	3.18976	22.6986	10.3333	27.6667	20.2329	8.92589	0.239	0	0	0.239	#DIV/0!	11.6667	6.3333	10.3333	9.44443	2.77558	24.7999	19.3333	24	22.7111	2.95245	3.3333	0	10.3333	6.8333	4.94975	35.0037	4.9963	19.4714	19.8238	15.0068	45.9629	41.8552	35.239	41.019	5.41063
	38.342	0	0	0	#DIV/0!	#DIV/0!	8.1251	14	5.3333	9.1528	4.4238	22.091	11.6667	26	19.9192	7.40934	0	0	0	#DIV/0!	#DIV/0!	13	4.3333	13.3333	10.2222	5.10266	26.6626	23	22.3333	23.9986	2.33102	3.3333	0	13.3333	8.3333	7.07107	28.9807	3.4143	20.1685	17.5212	12.9872	47.2368	40.1477	34.4091	40.5979	6.42569
	38.578	0	0	0	#DIV/0!	#DIV/0!	3.1583	13.6667	9	8.60833	5.26514	21.7474	10.3333	25	19.0269	7.70252	0.484	0	0	0.484	#DIV/0!	13.3333	3.6667	13	10	5.48733	24.6872	19.6667	27.3333	23.8957	3.8941	0.6667	0	13	6.83335	8.72096	25.8099	3.5078	22.4929	17.2702	12.0334	43.8174	39.3422	37.5754	40.245	3.21744
	38.815	0	0	0	#DIV/0!	#DIV/0!	6.6267	14.6667	7.6667	9.65337	4.3727	21.3829	10.3333	24.6667	18.7943	7.50914	0	0	0	#DIV/0!	#DIV/0!	7.6667	3.3333	15.3333	8.77777	6.07666	26.0082	26	24.6667	25.5583	0.772159	2.3333	0	15.3333	8.8333	9.19239	26.3333	4.2769	21.3972	17.3358	11.5755	41.8463	41.026	36.052	39.6414	3.13548
	39.052	0	0	0	#DIV/0!	#DIV/0!	7.8574	14.6667	9.6667	10.7303	3.52704	21.5534	14.6667	28	21.4067	6.66786	0	0	0	#DIV/0!	#DIV/0!	9.6667	6.3333	17.3333	11.1111	5.64045	24.6954	22	23.3333	23.3429	1.34773	1	0	17.3333	9.16665	11.5494	23.6058	2.3059	23.6184	16.51	12.3011	42.7914	38.1084	35.7149	38.8716	3.59945
	39.288	0	0	0	#DIV/0!	#DIV/0!	7.186	17.3333	7.3333	10.6175	5.81649	21.5362	10.3333	26.3333	19.4009	8.21094	0	0	0	#DIV/0!	#DIV/0!	8	6	20.6667	11.5556	7.95359	26.6462	24	27.3333	25.9932	1.75999	0	0	20.6667	20.6667	#DIV/0!	24.15	3.5249	21.608	16.4276	11.2461	34.4061	38.9414	37.3333	36.8936	2.2994
	39.525	0	0	0	#DIV/0!	#DIV/0!	5.0431	21.6667	15	13.9033	8.36589	20.9095	11.6667	25.3333	19.3032	6.97347	0	0	0	#DIV/0!	#DIV/0!	12.3333	6.3333	20.3333	13	7.02377	26.1865	23	27.3333	25.5066	2.24523	2	0	20.3333	11.1667	12.9636	23.1759	4.1128	21.3497	16.2128	10.5186	36.2398	39.1707	37.752	37.7208	1.4657
	39.762	0	0	0	#DIV/0!	#DIV/0!	7.0019	17.6667	19	14.5562	6.57609	20.2869	11.6667	26.3333	19.429	7.37084	0	0	0	#DIV/0!	#DIV/0!	13	6.3333	22	13.7778	7.86226	28.8689	24	32	28.2896	4.03134	0	0	22	22	#DIV/0!	22.4774	6.7572	23.9955	17.7434	9.54453	32.4967	37.9206	39.5739	36.6637	3.70223
	39.998	0	0	0	#DIV/0!	#DIV/0!	5.2888	19.6667	16.3333	13.7629	7.5257	19.8844	11	28.3333	19.7392	8.66756	0	0	0	#DIV/0!	#DIV/0!	12	6.3333	18	12.1111	5.83414	26.2725	21.6667	29.6667	25.8686	4.01526	0	0	18	18	#DIV/0!	18.7565	4.3333	20.4157	14.5018	8.8452	34.588	38	37.8389	36.809	1.9251
	40.235	0	0	0	#DIV/0!	#DIV/0!	6.3142	23	18.3333	15.8825	8.60865	17.3489	10.3333	26.3333	18.0052	8.02016	0	0	0	#DIV/0!	#DIV/0!	9	6.3333	15	10.1111	4.4389	26.6667	19.3333	28.3333	24.7778	4.78812	0.6667	0	15	7.83335	10.1352	18.0238	5.7238	23.709	15.8189	9.1931	32.4952	36.9903	37.4952	35.6602	2.7526
	40.472	0	0	0	#DIV/0!	#DIV/0!	3.4409	25	19.3333	15.9247	11.1764	18.1452	14.6667	26	19.604	5.80577	0	0	0	#DIV/0!	#DIV/0!	11	7.6667	15	11.2222	3.6717	27.8716	25	28.3333	27.0683	1.80602	1	0	15	8	9.89949	15.0809	6.0676	24.3645	15.171	9.14878	28.6355	38.3177	37.9362	34.9631	5.48321
	40.708	0	0	0	#DIV/0!	#DIV/0!	5.8844	26	17.3333	16.4059	10.0898	16.9083	15.3333	27.6667	19.9694	6.71238	0	0	0	#DIV/0!	#DIV/0!	6.3333	9	15	10.1111	4.4389	29.265	20.3333	28.3333	25.9772	4.90991	0.6667	0	15	7.83335	10.1352	13.3964	4.7357	22.0646	13.3989	8.66445	29.3118	39.078	36.3118	34.9005	5.03373
	40.945	0	0	0	#DIV/0!	#DIV/0!	5.2143	25.3333	23.3333	17.9603	11.0836	16.061	13.6667	27.3333	19.0203	7.2981	0	0	0	#DIV/0!	#DIV/0!	8.6667	10.6667	17.6667	12.3334	4.72582	27.6824	22	29	26.2275	3.7199	0.6667	0	17.6667	9.1667	12.0208	14.8062	8.1604	23.6177	15.5281	7.75389	30.4863	36.7157	37.5412	34.9144	3.857
	41.182	0	0	0	#DIV/0!	#DIV/0!	4.3994	21.6667	19	15.022	9.29559	14.9732	13.6667	29	19.2133	8.50067	0	0	0	#DIV/0!	#DIV/0!	8.6667	11.6667	11.6667	10.6667	1.73205	29.3333	23.6667	35	29.3333	5.66665	3	0	11.6667	7.33335	6.12828	11.9822	9.657	23.0082	14.8825	7.13248	29.9332	38.4662	39.0334	35.8109	5.09816
	41.419	0	0	0	#DIV/0!	#DIV/0!	4.4483	19.6667	18.3333	14.1494	8.42784	14.6772	15.6667	27.3333	19.2257	7.03877	0	0	0	#DIV/0!	#DIV/0!	13.3333	6.3333	11.6667	10.4444	3.65656	29.1059	20.3333	36.3333	28.5908	8.01243	2	0	11.6667	6.83335	6.83539	12.3697	10.199	25.9659	16.1782	8.5456	32.6719	39.5932	39.3333	37.1995	3.92314
	41.655	0	0	0	#DIV/0!	#DIV/0!	3.7241	20.3333	19	14.3525	9.22855	16.1447	16.6667	26	19.6038	5.54542	0	0	0	#DIV/0!	#DIV/0!	7.6667	10.3333	9.3333	9.1111	1.34711	30.0874	23.6667	38.3333	30.6958	7.3522	2.3333	0.6667	9.3333	4.1111	4.59869	9.7216	7.4863	22.856	13.3546	8.30398	30.6667	38.288	38.3601	35.7716	4.42112
	41.892	0	0	0	#DIV/0!	#DIV/0!	1.8505	19.6667	17.6667	13.0613	9.7602	15.4894	13.6667	27.3333	18.8298	7.42042	0	0	0	#DIV/0!	#DIV/0!	6.6667	8.6667	7.6667	7.6667	1	29.5287	21	39	29.8429	9.00411	1	1	7.6667	3.22223	3.84902	13.3148	7.3734	19.0386	13.2423	5.83294	30.8589	37.0193	41.2435	36.3739	5.2223
	42.129	0	0	0	#DIV/0!	#DIV/0!	4.8108	23	16.3333	14.7147	9.20199	13.9269	14.6667	29	19.1979	8.49695	0	0	0	#DIV/0!	#DIV/0!	7.3333	8.6667	6.3333	7.44443	1.17066	30.9194	22.3333	40.3333	31.1953	9.00317	1.6667	0.6667	6.3333	2.8889	3.02455	12.0572	8.5427	22.6904	14.4301	7.3663	30.0572	37.4024	39.6095	35.6897	5.00116
	42.365	0	0	0	#DIV/0!	#DIV/0!	4.625	24.6667	15.3333	14.875	10.0287	15.7037	13	25	17.9012	6.29459	0	0	0	#DIV/0!	#DIV/0!	12.3333	8	9.6667	10	2.18579	28	23	41.3333	30.7778	9.47705	0	0.6667	9.6667	5.1667	6.36396	11.6667	7.6117	20.4009	13.2264	6.53571	30.3289	36.3378	40.4684	35.7117	5.09866
	42.602	0	0	0	#DIV/0!	#DIV/0!	5.3594	21	11.6667	12.6754	7.86894	14.2645	12.6667	26	17.6437	7.2807	0	0	0	#DIV/0!	#DIV/0!	7.3333	10.6667	6.6667	8.22223	2.14305	33.7732	22.3333	42.6667	32.9244	10.1932	0	1	6.6667	3.83335	4.00696	8.5041	7.1247	17.4566	11.0285	5.60949	30.1292	38.3333	43.1351	37.1992	6.5767
	42.839	0	0	0	#DIV/0!	#DIV/0!	4.5916	22	6.3333	10.975	9.58759	13.5733	13.6667	26	17.7467	7.14775	0	0	0	#DIV/0!	#DIV/0!	7.3333	9.3333	8	8.2222	1.01835	27.7985	23.3333	45	32.0439	11.4402	0	5	8	6.5	2.12132	10.7365	8.2635	17.5271	12.1757	4.79657	30.1188	38.1604	44.8062	37.6951	7.35475
	43.075	0	0	0	#DIV/0!	#DIV/0!	2.543	24.6667	11	12.7366	11.1636	12.2905	15.3333	23.6667	17.0968	5.88957	0	0	0	#DIV/0!	#DIV/0!	7.3333	9.3333	7.6667	8.1111	1.0715	31.8579	21.6667	49	34.1749	13.8132	3.3333	8.6667	7.6667	6.55557	2.835	11.2569	8.513	15.5048	11.7582	3.52276	29.5405	40.2249	44.2346	38	7.59551
	43.312	0	0	0	#DIV/0!	#DIV/0!	2.4916	18	6	8.83053	8.13244	12.3706	16	23.6667	17.3458	5.76704	0	0	0	#DIV/0!	#DIV/0!	9	11	8.6667	9.55557	1.26197	31.2917	26.3333	46.3333	34.6528	10.415	0.6667	11	8.6667	6.7778	5.41943	9.418	8.5174	15.9889	11.3081	4.07863	33.1121	36.1485	46.605	38.6219	7.07833
	43.549	0	0	0	#DIV/0!	#DIV/0!	2.7762	25	5	10.9254	12.2396	12.2635	16	26.3333	18.1989	7.28809	0	0	0	#DIV/0!	#DIV/0!	5	10.3333	10.6667	8.66667	3.1798	30.9836	19.6667	39.3333	29.9945	9.87054	0	13.3333	10.6667	12	1.88557	9.2368	9.2324	14.8196	11.0963	3.2245	31.3059	37.6288	51.1151	40.0166	10.1182
	43.785	0	0	0	#DIV/0!	#DIV/0!	2.3736	17.6667	1	7.01343	9.25153	11.8706	17	25.3333	18.068	6.79459	0	0	0	#DIV/0!	#DIV/0!	11.6667	10.3333	5.3333	9.1111	3.33891	32.0191	22	43.6667	32.5619	10.8435	1	17.3333	5.3333	7.88887	8.46123	8.3742	12.6258	16.9599	12.6533	4.29292	30.3333	40.1574	53.8612	41.4506	11.8171
	44.022	0	0	0	#DIV/0!	#DIV/0!	8.3121	22	1	10.4374	10.6601	11.5458	17	26	18.1819	7.29923	0	0	0	#DIV/0!	#DIV/0!	8	9.3333	8.6667	8.66667	0.66665	28	27.3333	38.3333	31.2222	6.16741	2	13.6667	8.6667	8.11113	5.85316	9.1811	12.7899	15.5999	12.5236	3.21767	32.4284	36.781	56.5999	41.9364	12.8841
	44.259	0	0	0	#DIV/0!	#DIV/0!	7.3836	18	1	8.79453	8.58738	9.5607	15.3333	27.6667	17.5202	9.24899	0	0	0	#DIV/0!	#DIV/0!	5.3333	10.6667	7.6667	7.8889	2.67363	29.7951	25	40.3333	31.7095	7.84386	4.3333	15.3333	7.6667	9.1111	5.64045	7.7275	10.8857	16.8344	11.8159	4.62416	31.833	36.0542	60.4996	42.7956	15.4767
	44.495	0	0	0	#DIV/0!	#DIV/0!	7.1773	21	0	14.0886	9.77412	11.0138	15.3333	25.3333	17.2268	7.34514	0	0	0	#DIV/0!	#DIV/0!	8	8.6667	7.3333	8	0.6667	28.8661	24	42	31.622	9.31109	2	14.6667	7.3333	8	6.35961	7.5026	13.1641	14.7832	11.8166	3.82277	30.3712	37.5664	60.1002	42.6793	15.51
	44.732	0	0	0	#DIV/0!	#DIV/0!	6.7001	20.6667	0.6667	9.3445	10.2589	11.4143	17	22	16.8048	5.29555	0	0	0	#DIV/0!	#DIV/0!	4.6667	7.3333	8.6667	6.8889	2.03669	29.6858	27.6667	42.6667	33.3397	8.14023	2.3333	13.3333	8.6667	8.1111	5.52101	8.9592	10.9525	14.9302	11.614	3.03996	30.6837	37.245	59.4929	42.4739	15.0996
	44.969	0	0	0	#DIV/0!	#DIV/0!	6.7082	19	0	12.8541	8.69162	13.3234	16.6667	24.6667	18.2189	5.82878	0	0	0	#DIV/0!	#DIV/0!	5	9.3333	8	7.44443	2.21943	27.9863	26.3333	39	31.1065	6.88573	2	9.6667	8	6.55557	4.03229	9.1366	13.9607	16.1024	13.0666	3.56794	29.1024	37.513	61.4603	42.6919	16.7891
	45.205	0	0	0	#DIV/0!	#DIV/0!	6.9775	23	0	14.9887	11.3296	11.6217	17	27.6667	18.7628	8.16646	0	0	0	#DIV/0!	#DIV/0!	7.6667	9.6667	5.3333	7.55557	2.16884	28.1291	24	38	30.043	7.19356	1.6667	11	5.3333	6	4.70223	7.8938	12.4091	15.2339	11.8456	3.70235	30.3185	36.8159	62.3779	43.1708	16.9481
	45.442	0	0	0	#DIV/0!	#DIV/0!	7.2454	15.3333	0	11.2893	5.71901	11.1336	18.3333	26	18.489	7.43442	0	0	0	#DIV/0!	#DIV/0!	6	11	8	8.33333	2.51661	32.1202	26	32.3333	30.1512	3.59659	3	14	8	8.33333	5.50757	8.3274	11.3274	17.8597	12.5048	4.87401	31.5702	34.9562	67.6622	44.7295	19.9323
	45.679	0	0	0	#DIV/0!	#DIV/0!	5.906	16	0	10.953	7.13754	10.6671	18.6667	27.3333	18.889	8.33532	0	0	0	#DIV/0!	#DIV/0!	8	13	8	9.66667	2.88675	29.3217	25.3333	30.6667	28.4406	2.77373	3.3333	12.3333	8	7.88887	4.50103	8.8411	11.7365	18.9124	13.1633	5.18504	30.9065	37.1811	60.8537	42.9804	15.7934
	45.915	0	0	0	#DIV/0!	#DIV/0!	5.105	17.3333	0	11.2192	8.64671	9.7892	18	26.6667	18.152	8.43978	0	0	0	#DIV/0!	#DIV/0!	8.6667	10.3333	6	8.33333	2.1858	28.5997	22.3333	30.6667	27.1999	4.33947	3	16.3333	6	8.44443	6.99469	9.2004	13	16.6667	12.9557	3.73335	28.4239	37.078	61.2264	42.2428	17.0002
	46.152	0	0	0	#DIV/0!	#DIV/0!	6.2412	14	0	10.1206	5.4863	13.8053	18.3333	23	18.3795	4.59752	0	0	0	#DIV/0!	#DIV/0!	5	8.6667	5.3333	6.33333	2.02761	28.2568	24.6667	29	27.3078	2.31728	3.6667	21.6667	5.3333	10.2222	9.94617	8.8582	13.3972	14.1314	12.1289	2.85623	33.0438	37.7201	65.3942	45.386	17.4846
	46.389	0	0	0	#DIV/0!	#DIV/0!	7.3606	17.6667	0	12.5136	7.28751	16.403	19	26	20.4677	4.96398	0	0	0	#DIV/0!	#DIV/0!	6.3333	14	6.3333	8.88887	4.42637	26.153	26.6667	29.3333	27.3843	1.70729	3	19.3333	6.3333	9.55553	8.63025	8.1522	15.1507	16.2539	13.1856	4.39381	29.6295	35.7461	60.1321	41.8359	16.1374
	46.625	0	0	0	#DIV/0!	#DIV/0!	7.4477	12	0	9.72385	3.21896	16.444	21.6667	28	22.0369	5.78689	0	0	0	#DIV/0!	#DIV/0!	8	9.3333	4.6667	7.33333	2.40367	26.6113	25.3333	32	27.9815	3.53827	4.3333	17.6667	4.6667	8.8889	7.60363	9	15.7973	16.2108	13.6694	4.04907	27.5783	32.2042	65.8233	41.8686	20.8739
	46.862	0	0	0	#DIV/0!	#DIV/0!	7.4286	14	0	10.7143	4.64668	16.7608	21.3333	24.6667	20.9203	3.9691	0	0	0	#DIV/0!	#DIV/0!	8	9.6667	6.3333	8	1.6667	27.5355	23.6667	26	25.7341	1.94806	3.3333	18.3333	6.3333	9.3333	7.93725	8.9139	16	15.0393	13.3177	3.84396	29.0787	33.8634	63.199	42.047	18.4737
	47.099	0	0	0	#DIV/0!	#DIV/0!	8.7461	13.3333	0	11.0397	3.24364	17.5305	21.6667	24.6667	21.288	3.58314	0	0	0	#DIV/0!	#DIV/0!	9.3333	13.3333	8	10.2222	2.77554	25.5635	21.6667	23	23.4101	1.9805	3.3333	20.6667	8	10.6667	8.96911	9.1039	18.2554	16.6667	14.6753	4.88995	27.3712	34.7045	71.3029	44.4595	23.5344
	47.335	0	0	0	#DIV/0!	#DIV/0!	5.3089	14.6667	0	9.9878	6.61696	15.507	21.6667	26.3333	21.169	5.43028	0	0	0	#DIV/0!	#DIV/0!	11	12	7.3333	10.1111	2.45706	25.377	19.6667	22	22.3479	2.871	6.3333	22.3333	7.3333	12	8.96289	9.294	17.2843	14.7394	13.7726	4.08195	30.703	34.1455	61.5338	42.1274	16.8943
	47.572	0	0	0	#DIV/0!	#DIV/0!	5.5388	13	0	9.2694	5.27587	10.4839	19	26.6667	18.7169	8.09511	0	0	0	#DIV/0!	#DIV/0!	8.6667	13	4.6667	8.7778	4.16776	24.1551	21	25.3333	23.4961	2.24055	3.6667	19.3333	4.6667	9.22223	8.7707	9.4944	19.1952	15.2791	14.6562	4.8803	32.6088	36.3177	65.1396	44.6887	17.8078
	47.809	0	0	0	#DIV/0!	#DIV/0!	5.5549	14	0	9.77745	5.97159	24.4031	21.6667	23.3333	23.1344	1.379	0	0	0	#DIV/0!	#DIV/0!	8.6667	10.6667	5.3333	8.22223	2.69434	27.3333	24.6667	23.3333	25.1111	2.03669	3	21.6667	5.3333	10	10.1708	9.1076	17.7958	15.7661	14.2232	4.54496	41.0987	34.0668	62.9013	46.0223	15.0346
	48.045	0	0	0	#DIV/0!	#DIV/0!	6.0585	13.6667	0	9.8626	5.37981	23.4624	21.3333	22.3333	22.3763	1.0652	0	0	0	#DIV/0!	#DIV/0!	9	11	6	8.66667	2.51661	27.0936	22.3333	25	24.809	2.38589	2.3333	20.3333	6	9.55553	9.51217	9.5137	22.1329	17.6169	16.4212	6.39401	44.2977	32.2554	73.585	50.046	21.256
	48.282	0	0	0	#DIV/0!	#DIV/0!	5.1129	14	0	9.55645	6.28413	21.5967	20	24.6667	22.0878	2.37179	0	0	0	#DIV/0!	#DIV/0!	9.6667	9.6667	7.3333	8.8889	1.34719	27.7787	22	21	23.5929	3.65933	5.3333	22	7.3333	11.5555	9.10028	11.8515	21.6845	16.3029	16.613	4.92383	40.3304	34.6058	71.7899	48.9087	20.0214
	48.519	0	0	0	#DIV/0!	#DIV/0!	7.6429	14.6667	0	11.1548	4.96658	21.3559	20	22	21.1186	1.02089	0	0	0	#DIV/0!	#DIV/0!	14.6667	14	6	11.5556	4.8228	25.2193	22	20.3333	22.5175	2.48377	3.6667	15.3333	6	8.33333	6.17339	9.7179	20.1455	16.5219	15.4618	5.29402	39.6377	34.0869	74.3764	49.367	21.8359
	48.756	0	0	0	#DIV/0!	#DIV/0!	6.0596	13.3333	0	9.69645	5.14328	20.7981	22.3333	20.6667	21.266	0.926612	0	0	0	#DIV/0!	#DIV/0!	12	9.6667	7.6667	9.7778	2.16879	26.8005	21	19.3333	22.3779	3.91967	3	23.3333	7.6667	11.3333	10.651	12.9688	16.6043	17.9451	15.8394	2.57482	38.7528	34.4195	81.4432	51.5385	25.9887
	48.992	0	0	0	#DIV/0!	#DIV/0!	7.7994	14.6667	0	11.2331	4.85591	21.5132	28.6667	22	24.06	3.99697	0	0	0	#DIV/0!	#DIV/0!	11	12.3333	6	9.77777	3.33887	25.2746	23.3333	18	22.2026	3.7668	7.6667	21	6	11.5556	8.22146	17.0653	20.4974	15.2079	17.5902	2.68353	49.7357	31.6926	74.1128	51.847	21.2888
	49.229	0	0	0	#DIV/0!	#DIV/0!	5.119	11.6667	0	8.39285	4.62992	20.7176	25.6667	18.3333	21.5725	3.7407	0	0	0	#DIV/0!	#DIV/0!	13.3333	10.6667	5	9.66667	4.2557	27.612	21.6667	19.6667	22.9818	4.13268	5	24.6667	5	11.5556	11.3546	12	21.6414	15.951	16.5308	4.84678	52.1373	32.4313	76.7795	53.7827	22.2198
	49.466	0	0	0	#DIV/0!	#DIV/0!	8.1001	13.3333	0	10.7167	3.70043	20.6644	26.6667	23	23.4437	3.02565	0	0	0	#DIV/0!	#DIV/0!	13	9.6667	5.3333	9.33333	3.84421	28.806	24	23.6667	25.4909	2.87579	6	28	5.3333	13.1111	12.8985	13.2554	21.9889	13.9198	16.388	4.86186	50.3445	31.2992	68.3682	50.004	18.5368
	49.702	0	0	0	#DIV/0!	#DIV/0!	6.527	11	0	8.7635	3.16289	20.0963	27.3333	21.6667	23.0321	3.80681	0	0	0	#DIV/0!	#DIV/0!	14	12.3333	5.3333	10.5555	4.59872	27.1749	31.6667	22	26.9472	4.83737	3.6667	26	5.3333	11.6667	12.441	13.5798	24.5895	16.3118	18.1604	5.73291	49.1611	35.7632	66.9681	50.6308	15.6543
	49.939	0	0	0	#DIV/0!	#DIV/0!	5.8893	9	0	7.44465	2.1996	15	29	19.6667	21.2222	7.12845	0	0	0	#DIV/0!	#DIV/0!	13	13.6667	4.3333	10.3333	5.20686	27.9713	29	32	29.6571	2.09319	4.3333	25	4.3333	11.2222	11.9319	15.219	31.5115	17.827	21.5192	8.75131	42.0475	31.6667	65.1076	46.2739	17.1164
	50.176	0	0	0	#DIV/0!	#DIV/0!	6.0479	13	0	9.52395	4.91588	20.0369	26.6667	21.6667	22.7901	3.45472	0	0	0	#DIV/0!	#DIV/0!	11	13	4.6667	9.55557	4.35038	29.0301	28.3333	33.3333	30.2322	2.70811	6	23.6667	4.6667	11.4445	10.6057	13.6132	36.8931	15.0557	21.854	13.0442	44.758	31.8701	65.5739	47.4007	17.0066
	50.412	0	0	0	#DIV/0!	#DIV/0!	6.8076	12	0	9.4038	3.67158	20.3441	30	20.3333	23.5591	5.57796	0	0	0	#DIV/0!	#DIV/0!	11.6667	14.6667	4.6667	10.3334	5.1316	28.429	29.6667	34	30.6986	2.92533	5.3333	24.6667	4.6667	11.5556	11.3595	13.3281	42.167	15.4699	23.655	16.0676	39.3422	36.9918	57.9569	44.7636	11.486
	50.649	0	0	0	#DIV/0!	#DIV/0!	8.0122	13.3333	0	10.6728	3.76259	20.3019	28	21	23.1006	4.25731	0	0	0	#DIV/0!	#DIV/0!	13.6667	13.3333	10.3333	12.4444	1.83588	28.3156	29	31	29.4385	1.3949	3.3333	19	10.3333	10.8889	7.84811	13.9889	36.0074	17.3333	22.4432	11.8654	29.5048	31.0624	52.9161	37.8278	13.0901
	50.886	0	0	0	#DIV/0!	#DIV/0!	9.2979	12	0	10.6489	1.91067	20.0255	26	21	22.3418	3.20532	0	0	0	#DIV/0!	#DIV/0!	15.3333	13.6667	4.6667	11.2222	5.73809	27.5075	27.3333	23	25.9469	2.5536	5.3333	16.3333	4.6667	8.77777	6.55177	13.6733	39.3244	16.6667	23.2215	14.0256	31.582	32.3051	51.0705	38.3192	11.0489
	51.122	0	0	0	#DIV/0!	#DIV/0!	9.3922	13.6667	0	11.5295	3.02253	20.2362	26.6667	19.6667	22.1899	3.88749	0	0	0	#DIV/0!	#DIV/0!	13.6667	15.3333	10.3333	13.1111	2.54588	26.3552	28.3333	22	25.5628	3.24015	4.6667	14	10.3333	9.66667	4.70223	11.9993	39.3341	16.346	22.5598	14.6886	33.4469	30.6793	48.4469	37.5244	9.55987
	51.359	0	0	0	#DIV/0!	#DIV/0!	7.2143	10.6667	0	8.9405	2.44122	15	29.6667	21	21.8889	7.37364	0	0	0	#DIV/0!	#DIV/0!	12	17.3333	7.3333	12.2222	5.0037	27.3265	29.6667	19	25.3311	5.60633	3	9	7.3333	6.44443	3.09719	13.9978	42.3289	17.3556	24.5608	15.479	34.8552	29.1893	47.7892	37.2779	9.53369
	51.596	0	0	0	#DIV/0!	#DIV/0!	5.3272	13.3333	0	9.33025	5.66117	15	27.3333	19.3333	20.5555	6.25683	0	0	0	#DIV/0!	#DIV/0!	15	17.3333	8	13.4444	4.85721	28.9454	34.6667	15	26.204	10.1159	3.6667	10.6667	8	7.44447	3.53291	18.3222	42.6533	17.314	26.0965	14.3475	32.9035	34.9035	48.2754	38.6941	8.35766
	51.832	0	0	0	#DIV/0!	#DIV/0!	4.7876	11.6667	0	8.22715	4.86426	15	26	18.3333	19.7778	5.64047	0	0	0	#DIV/0!	#DIV/0!	17.6667	15	2.3333	11.6667	8.19217	29.3333	39.6667	17.3333	28.7778	11.1771	5	10.6667	2.3333	6	4.25575	18.9814	46.5999	18.0082	27.8632	16.2338	30.4068	34.049	47.0245	37.1601	8.73477
	52.069	0	0	0	#DIV/0!	#DIV/0!	3.0798	15.3333	0	9.20655	8.66453	15	27.3333	17.6667	20	6.48928	0	0	0	#DIV/0!	#DIV/0!	16	22	3.6667	13.8889	9.34719	25.2568	44	14.6667	27.9745	14.8543	2.3333	11.6667	3.6667	5.8889	5.04794	18.3645	41.9844	18.98	26.443	13.4628	30.2866	33.2866	44.9733	36.1822	7.7597
	52.306	0	0	0	#DIV/0!	#DIV/0!	3.1371	13	0	8.06855	6.97412	15	27.3333	20.3333	20.8889	6.18539	0	0	0	#DIV/0!	#DIV/0!	15	19	3.6667	12.5556	7.95355	30.1059	51.3333	13.3333	31.5908	19.0435	5	8.6667	3.6667	5.7778	2.58916	27.5731	42.5999	19.6459	29.9396	11.6586	29.3125	33.0156	47.6095	36.6459	9.67363
	52.542	0	0	0	#DIV/0!	#DIV/0!	3.6734	9.3333	0	6.50335	4.00215	15.006	27	20.6667	20.8909	6.00014	0	0	0	#DIV/0!	#DIV/0!	13.3333	23	4.3333	13.5555	9.33533	27.4153	47	15	29.8051	16.1333	3.6667	8	4.3333	5.33333	2.33333	27.853	41.9673	15.9926	28.6043	13.0036	28.3853	29.6518	46.9814	35.0062	10.3902
	52.779	0	0	0	#DIV/0!	#DIV/0!	1.9472	11.6667	0	6.80695	6.87272	15	26	18	19.6667	5.68624	0	0	0	#DIV/0!	#DIV/0!	16.6667	24.6667	6	15.7778	9.36504	28.9529	55.3333	14.6667	32.9843	20.6309	4.6667	10.3333	6	7	2.9627	23.6474	42.2465	17.6778	27.8572	12.8139	29.0045	32.3422	42.369	34.5719	6.95566
	53.016	0	0	0	#DIV/0!	#DIV/0!	2.0669	12.3333	0	7.2001	7.25944	20.4783	27.3333	16.6667	21.4928	5.40518	0	0	0	#DIV/0!	#DIV/0!	13.6667	21.6667	3.3333	12.8889	9.19142	27.2459	56.3333	14.6667	32.7486	21.3714	3.6667	7.3333	3.3333	4.77777	2.21943	22.2331	39.4551	18.3289	26.6724	11.241	32.3244	29.343	49.32	36.9958	10.7767
	53.252	0	0	0	#DIV/0!	#DIV/0!	3.0489	11	0	7.02445	5.62228	20.0169	24.3333	21.6667	22.0056	2.17807	0.0015	0	0	0.0015	#DIV/0!	14	18	3	11.6667	7.76745	26.7821	59	17.3333	34.3718	21.8456	2	7.3333	3	4.1111	2.83495	18.7854	39.2828	18.0007	25.3563	12.0671	29.3296	31.6622	48.3304	36.4407	10.3626
	53.489	0	0	0	#DIV/0!	#DIV/0!	2.3893	10.3333	0	6.3613	5.61726	15	26.6667	19	20.2222	5.92861	0	0	0	#DIV/0!	#DIV/0!	17.3333	20.6667	7.6667	15.2222	6.75222	29.6667	54.6667	16	33.4445	19.6082	3.3333	8.6667	7.6667	6.55557	2.835	14.9154	32.8218	18.9933	22.2435	9.38524	28.0334	30.3422	50.6978	36.3578	12.4723
	53.726	0	0	0	#DIV/0!	#DIV/0!	1.8939	10.6667	0	6.2803	6.20331	15	25.6667	20.3333	20.3333	5.33335	0	0	0	#DIV/0!	#DIV/0!	19.3333	23	4.6667	15.6667	9.70106	30.3955	49.6667	13.6667	31.243	18.015	3.3333	7.3333	4.6667	5.1111	2.03669	13.0312	38.2242	16.6815	22.6456	13.6143	26.7001	30.3482	49.6592	35.5692	12.3379
	53.962	0	0	0	#DIV/0!	#DIV/0!	2.5918	9.3333	0	5.96255	4.76696	20.2934	26	20.6667	22.32	3.19241	0	0	0	#DIV/0!	#DIV/0!	15	20.6667	3.3333	13	8.83808	30.8634	43.6667	15	29.8434	14.3605	2.3333	7.6667	3.3333	4.44443	2.835	11.7862	36.1797	17.6978	21.8879	12.7251	27.3697	30.6615	53.8909	37.3074	14.4558
	54.199	0	0	0	#DIV/0!	#DIV/0!	2.807	13.3333	0	8.07015	7.44322	20.2241	26	16.6667	20.9636	4.71039	0	0	0	#DIV/0!	#DIV/0!	16.3333	20.6667	5	14	8.08978	28.0389	45.3333	12.3333	28.5685	16.5064	4.6667	5.3333	5	5	0.3333	10.9629	33.1849	20.9666	21.7048	11.1294	29.3667	34.9399	52.2532	38.8533	11.9346
	54.436	0	0	0	#DIV/0!	#DIV/0!	1.7565	11	0	6.37825	6.53614	20.0562	23	22	21.6854	1.4969	0	0	0	#DIV/0!	#DIV/0!	20.3333	19	3.6667	14.3333	9.2616	29.1612	40.6667	17.3333	29.0537	11.6671	4.3333	5.3333	3.6667	4.44443	0.83884	9.1604	33.9599	16.415	19.8451	12.7506	30.9265	34.6748	48.2517	37.951	9.11541
	54.672	0	0	0	#DIV/0!	#DIV/0!	1.7466	11	0	6.3733	6.54314	15	27	20.6667	20.8889	6.00309	0	0	0	#DIV/0!	#DIV/0!	15.3333	20.3333	5.3333	13.6666	7.63763	28.0137	33.3333	14.6667	25.3379	9.61667	3.6667	4.6667	5.3333	4.55557	0.83884	10.3333	34.516	17.3044	20.7179	12.4475	24.1255	30.8307	49.6474	34.8679	13.2312
	54.909	0	0	0	#DIV/0!	#DIV/0!	1.3292	9.6667	0	5.49795	5.8955	15	24.3333	21	20.1111	4.72972	0	0	0	#DIV/0!	#DIV/0!	18.3333	21	1.6667	13.6667	10.4775	28.9618	31	13	24.3206	9.85675	3	6.3333	1.6667	3.66667	2.40367	11.1611	33.5174	17.3667	20.6817	11.5409	28.2331	30.7342	43.9889	34.3187	8.46747
	55.146	0	0	0	#DIV/0!	#DIV/0!	1.0316	9.6667	0	5.34915	6.10594	20.583	26	19.3333	21.9721	3.54379	0	0	0	#DIV/0!	#DIV/0!	18.3333	18.3333	4.6667	13.7778	7.89042	28.8381	33.3333	16	26.0571	8.99506	2	6	4.6667	4.22223	2.0367	11.9265	32.3578	18	20.7614	10.4918	27.2576	36.4016	40.6741	34.7778	6.85407
	55.382	0	0	0	#DIV/0!	#DIV/0!	1.4031	10.6667	0	6.0349	6.55035	20.3034	24.6667	18	20.99	3.38597	0	0	0	#DIV/0!	#DIV/0!	21	17.6667	3.3333	14	9.38678	28.7896	33.3333	13	25.041	10.6724	4.3333	9	3.3333	5.55553	3.02461	8.078	29.9525	16.7936	18.2747	11.0122	28.2346	30.3898	44.0423	34.2222	8.57243
	55.619	0	0	0	#DIV/0!	#DIV/0!	0.7122	12.3333	0	6.52275	8.21736	15	24.3333	18	19.1111	4.76482	0	0	0	#DIV/0!	#DIV/0!	20.3333	22	3.6667	15.3333	10.1379	31.3313	32	13.3333	25.5549	10.5895	4.3333	6	3.6667	4.66667	1.20184	6.7216	30.4981	17.7914	18.337	11.8976	27.271	34.8441	39.4425	33.8525	6.14604
	55.856	0	0	0	#DIV/0!	#DIV/0!	1.2773	13	0	7.13865	8.2892	15	24	16.6667	18.5556	4.7881	0	0	0	#DIV/0!	#DIV/0!	19.6667	19	6.3333	15	7.51298	31.7459	28.3333	12	24.0264	10.554	3.3333	5	6.3333	4.88887	1.50308	10.6815	30.2754	19.6325	20.1965	9.80912	25.9317	31.9317	43.026	33.6298	8.67274
	56.093	0	0	0	#DIV/0!	#DIV/0!	1.8809	14	0	7.94045	8.5695	20	23	18	20.3333	2.51661	0	0	0	#DIV/0!	#DIV/0!	18.3333	21	3.6667	14.3333	9.33331	33.1988	34.6667	16.3333	28.0663	10.1875	1	7.6667	3.6667	4.11113	3.3555	10.1203	33.0883	20.611	21.2732	11.4983	27.1477	34.1485	38.833	33.3764	5.88079
	56.329	0	0	0	#DIV/0!	#DIV/0!	0.2501	13	0	6.62505	9.01554	20	23.3333	16	19.7778	3.6717	0	0	0	#DIV/0!	#DIV/0!	19.6667	20.3333	3	14.3333	9.82061	33.4809	31	13.6667	26.0492	10.7951	1.6667	6	3	3.55557	2.21943	5.1596	27.8085	20.2532	17.7404	11.5316	27.5264	33.9599	37.2532	32.9132	4.94716
	56.566	0	0	0	#DIV/0!	#DIV/0!	0.3319	15.3333	0	7.8326	10.6076	20	26.6667	22	22.8889	3.42109	0	0	0	#DIV/0!	#DIV/0!	24	23.6667	6.6667	18.1111	9.91257	37.3559	29.6667	13.6667	26.8964	12.0851	2.3333	6	6.6667	5	2.33336	6.3333	29.0661	19.516	18.3051	11.4147	25.0861	33.8604	36.6451	31.8639	6.0326
	56.803	0	0	0	#DIV/0!	#DIV/0!	0.2976	14.6667	0	7.48215	10.1605	20	26	17.6667	21.2222	4.299	0	0	0	#DIV/0!	#DIV/0!	19.3333	24.6667	4.3333	16.1111	10.5427	37.2951	32.3333	13.3333	27.6539	12.6477	0	6.3333	4.3333	5.3333	1.41421	6.3333	28.4031	18.931	17.8891	11.0717	28.4024	35.2183	36.7587	33.4598	4.44704
	57.039	0	0	0	#DIV/0!	#DIV/0!	0.0477	14.6667	0	7.3572	10.3372	20	24.6667	16.6667	20.4445	4.01848	0	0	0	#DIV/0!	#DIV/0!	24	25	7.3333	18.7778	9.9238	39.1858	32	13	28.0619	13.5298	1	4.6667	7.3333	4.33333	3.17978	5.8181	27.3333	20.2598	17.8037	10.9659	26.2205	34.5442	36.0245	32.2631	5.2851
	57.276	0	0	0	#DIV/0!	#DIV/0!	0.5288	13.6667	0	7.09775	9.2899	20	24	18.3333	20.7778	2.91231	0	0	0	#DIV/0!	#DIV/0!	23.6667	27.3333	3.3333	18.1111	12.9286	36.2459	33.6667	11	26.9709	13.8912	0	3.3333	3.3333	3.3333	0	6.4469	27.8107	19.3593	17.8723	10.7592	23.8486	37.3808	33.2598	31.4964	6.9363
	57.513	0	0	0	#DIV/0!	#DIV/0!	1.6933	15	0	8.34665	9.40926	20	25.6667	18	21.2222	3.9768	0	0	0	#DIV/0!	#DIV/0!	23.3333	22.3333	2	15.8889	12.0385	37.7165	33.3333	10.3333	27.1277	14.7086	2	10.3333	2	4.77777	4.81123	6.1967	27.0186	21.3096	18.175	10.7591	26.7216	32.0512	35.8901	31.5543	4.6044
	57.749	0	0	0	#DIV/0!	#DIV/0!	0.5531	15	0	7.77655	10.2155	20	24.6667	14.6667	19.7778	5.0037	0	0	0	#DIV/0!	#DIV/0!	27.3333	22	6.3333	18.5555	10.9155	40.6667	34.6667	13.3333	29.5556	14.3656	0	8	6.3333	7.16665	1.17853	6.0883	30.5509	15.7676	17.4689	12.3197	26.1448	33.4053	34.7246	31.4249	4.62004
	57.986	0	0	0	#DIV/0!	#DIV/0!	0.1064	13.6667	0	6.88655	9.58858	20	24.3333	18	20.7778	3.23749	0	0	0	#DIV/0!	#DIV/0!	21.6667	25	4.6667	17.1111	10.9053	40.0867	35	10.3333	28.4733	15.9143	0.3333	3.6667	4.6667	2.8889	2.26899	8.2012	27.2064	16.3044	17.2373	9.53689	23.9102	31	35.6073	30.1725	5.89229
	58.223	0	0	0	#DIV/0!	#DIV/0!	0.5812	13.6667	0	7.12395	9.25285	20.0343	24	17.6667	20.567	3.20008	0	0	0	#DIV/0!	#DIV/0!	25	26.6667	7.6667	19.7778	10.5216	42.3019	39	12	31.1006	16.6238	0	6	7.6667	6.83335	1.17853	2.6837	29.3771	20.3972	17.486	13.5827	24.9042	37.1099	36.6526	32.8889	6.91873
	58.459	0	0	0	#DIV/0!	#DIV/0!	0.2922	15.3333	0	7.81275	10.6357	20.25	24	15.3333	19.8611	4.34642	0	0	0	#DIV/0!	#DIV/0!	23	22.3333	3.3333	16.2222	11.1671	39.5191	38.3333	9.3333	29.0619	17.0958	1	4.3333	3.3333	2.88887	1.71052	3.7572	26.8478	20.6333	17.0794	11.9485	24.6667	34.2673	34.2004	31.0448	5.5237
	58.696	0	0	0	#DIV/0!	#DIV/0!	0.9013	16.6667	0	8.784	11.1478	20	21.6667	13.6667	18.4445	4.22075	0	0	0	#DIV/0!	#DIV/0!	28	23	7.6667	19.5556	10.5952	38.3934	42.3333	11.6667	30.7978	16.6847	0.6667	2.3333	7.6667	3.55557	3.65656	3.614	28.6548	17.8411	16.7033	12.5591	26.5969	39.4573	37.2131	34.4224	6.86938
	58.933	0	0	0	#DIV/0!	#DIV/0!	0	14	0	14	#DIV/0!	20.0524	20	16.6667	18.9064	1.93979	0	0	0	#DIV/0!	#DIV/0!	23	24	7.6667	18.2222	9.15502	40.5307	33.3333	9	27.6213	16.5232	0.6667	1.6667	7.6667	3.33337	3.78594	3.0965	30.0438	20.7817	17.974	13.6913	23.6244	37.1878	35.297	32.0364	7.34609
	59.169	0	0	0	#DIV/0!	#DIV/0!	0.0071	15	0	7.50355	10.6016	20.0348	20	15	18.3449	2.89685	0	0	0	#DIV/0!	#DIV/0!	26.3333	23.6667	5	18.3333	11.6237	38.6844	34.6667	12	28.4504	14.3874	0	2.3333	5	3.66665	1.88564	3.8656	25.8805	19	16.2487	11.2624	25.9013	36.7654	34.9926	32.5531	5.82842
	59.406	0	0	0	#DIV/0!	#DIV/0!	0.2436	14	0	7.1218	9.72724	20	26.6667	11	19.2222	7.86226	0	0	0	#DIV/0!	#DIV/0!	26.3333	23.3333	6.3333	18.6666	10.7858	43.2316	35.3333	9	29.1883	17.924	0	3.6667	6.3333	5	1.88557	4.6154	27.5895	19	17.0683	11.6082	27.0186	33.1967	34.9027	31.706	4.14806
	59.643	0	0	0	#DIV/0!	#DIV/0!	0	13.6667	0	13.6667	#DIV/0!	20	21.6667	16.3333	19.3333	2.72848	0	0	0	#DIV/0!	#DIV/0!	26.3333	27.3333	9.6667	21.1111	9.92375	39.2568	39	13	30.4189	15.0858	0	0.6667	9.6667	5.1667	6.36396	4.614	28.5442	20.5442	17.9008	12.1821	26.2925	36.7008	33.9183	32.3039	5.38869
	59.879	0	0	0	#DIV/0!	#DIV/0!	0	15.3333	0	15.3333	#DIV/0!	20	21.6667	14	18.5556	4.03229	0	0	0	#DIV/0!	#DIV/0!	24.6667	28.3333	5.3333	19.4444	12.3573	36.1127	39	13.6667	29.5931	13.868	0	4.3333	5.3333	4.8333	0.707107	3.4499	26.0379	17.4603	15.6494	11.4024	22.6719	38.3333	35.291	32.0987	8.30438
	60.116	0	0	0	#DIV/0!	#DIV/0!	0	16.3333	0	16.3333	#DIV/0!	5.1319	22.3333	14	13.8217	8.60209	0	0	0	#DIV/0!	#DIV/0!	28	28.3333	7.6667	21.3333	11.8368	37.6844	38.3333	12	29.3392	15.0197	0	4.6667	7.6667	6.1667	2.12132	0.5561	25.8909	17.5523	14.6664	12.9116	25.5182	39.1581	34.0171	32.8978	6.88849
	60.353	0	0	0	#DIV/0!	#DIV/0!	0	16	0	16	#DIV/0!	5.3786	23.3333	10.6667	13.1262	9.22657	0	0	0	#DIV/0!	#DIV/0!	22	18.3333	5.3333	15.2222	8.75808	39.1981	38	14.6667	30.6216	13.8303	0	1	5.3333	3.16665	3.06411	5.1618	28.5048	21.7736	18.4801	12.015	24.029	37.712	33.9547	31.8986	7.06943
	60.589	0	0	0	#DIV/0!	#DIV/0!	0	14	0	14	#DIV/0!	5.0976	26	13.3333	14.8103	10.5292	0	0	0	#DIV/0!	#DIV/0!	21.6667	18.3333	9.6667	16.5556	6.19437	38.1257	37.6667	9.3333	28.3752	16.4924	0	2.3333	9.6667	6	5.1855	0.8426	28.9814	26.3512	18.7251	15.5424	23.1463	36.7721	33.9941	31.3042	7.20017
	60.826	0	0	0	#DIV/0!	#DIV/0!	0	15.3333	0	15.3333	#DIV/0!	5.1953	27.3333	12.3333	14.954	11.2993	0	0	0	#DIV/0!	#DIV/0!	24.6667	15	8	15.8889	8.36883	30.9269	39.6667	12.3333	27.6423	13.9596	0	3.3333	8	5.66665	3.29986	4.1529	27.9948	23.7238	18.6238	12.7128	23	36.3816	32.3333	30.5716	6.86254
	61.063	0	0	0	#DIV/0!	#DIV/0!	0	14.6667	0	14.6667	#DIV/0!	5.0477	34.6667	9.6667	16.4604	15.9354	0	0	0	#DIV/0!	#DIV/0!	22	19	10.6667	17.2222	5.87207	29.9781	36.6667	16	27.5483	10.5454	0.6667	1	10.6667	4.11113	5.67973	2.703	29.1232	28	19.9421	14.94	23.9154	37.5026	32.4826	31.3002	6.87034
	61.299	0	0	0	#DIV/0!	#DIV/0!	0	14.6667	0	14.6667	#DIV/0!	5.236	33.3333	14.6667	17.7453	14.2994	0	0	0	#DIV/0!	#DIV/0!	20.3333	19.3333	6	15.2222	8.0023	31.0389	41.3333	13.3333	28.5685	14.1625	0	1.6667	6	3.83335	3.06411	4.7023	31.4143	29.0772	21.7313	14.7937	22.8723	39.1797	31.6667	31.2396	8.16209
	61.536	0	0	0	#DIV/0!	#DIV/0!	0	17.6667	0	17.6667	#DIV/0!	5.6933	36.6667	9.6667	17.3422	16.853	0	0	0	#DIV/0!	#DIV/0!	20.3333	12.3333	7.3333	13.3333	6.55744	31.2049	36.6667	13.6667	27.1794	12.0168	0	4.6667	7.3333	6	1.88557	1.7313	30.925	37.7535	23.4699	19.1333	23	39.4558	35.6837	32.7132	8.6207
	61.773	0	0	0	#DIV/0!	#DIV/0!	0	15.3333	0	15.3333	#DIV/0!	5.2727	47.6667	9.6667	20.8687	23.3115	0	0	0	#DIV/0!	#DIV/0!	23	11	9.6667	14.5556	7.34342	30.1694	37	12.3333	26.5009	12.736	0.3333	4.6667	9.6667	4.8889	4.67067	1.7357	26.0572	33.6206	20.4712	16.6603	23.0624	35.7669	37.0082	31.9458	7.71827
	62.009	0	0	0	#DIV/0!	#DIV/0!	0	17.6667	0	17.6667	#DIV/0!	5.2686	40.3333	11.6667	19.0895	18.6737	0	0	0	#DIV/0!	#DIV/0!	24	12	7.3333	14.4444	8.59803	25.4481	38.3333	13	25.5938	12.6673	0	9	7.3333	8.16665	1.17853	0.6756	33.856	26.3912	20.3076	17.4067	24.167	36.6667	33.8337	31.5558	6.5538
	62.246	0	0	0	#DIV/0!	#DIV/0!	0	16.6667	0	16.6667	#DIV/0!	5.8717	50.3333	12	22.735	24.0964	0	0	0	#DIV/0!	#DIV/0!	23	9.6667	7.6667	13.4445	8.33554	23.6168	34	13	23.5389	10.5002	0	9.3333	7.6667	8.5	1.17846	1.9881	30.15	23.343	18.4937	14.6939	24.4952	41.0186	31.1811	32.2316	8.31164
	62.483	0	0	0	#DIV/0!	#DIV/0!	0	16	0	16	#DIV/0!	5	46	12	21	21.9317	0	0	0	#DIV/0!	#DIV/0!	23.6667	9	8.6667	13.7778	8.56566	23.7377	37	13.3333	24.6903	11.8621	0.3333	12.3333	8.6667	7.1111	6.14938	3.0319	39.3979	21.7038	21.3779	18.1852	24.5308	40.9599	35.2747	33.5885	8.34334
	62.719	0	0	0	#DIV/0!	#DIV/0!	0	13.6667	0	13.6667	#DIV/0!	5	41.3333	12	19.4444	19.2767	0	0	0	#DIV/0!	#DIV/0!	25.3333	7.3333	10.3333	14.3333	9.64365	23.5587	34.6667	13.6667	23.964	10.5059	0	20.3333	10.3333	15.3333	7.07107	0.8827	42.8641	20.4484	21.3984	21.0068	25.2183	36.6065	35.2405	32.3551	6.21827
	62.956	0	0	0	#DIV/0!	#DIV/0!	0	13	0	13	#DIV/0!	5.13	34.6667	8.6667	16.1545	16.1293	0	0	0	#DIV/0!	#DIV/0!	23.3333	6.3333	10.6667	13.4444	8.83385	26.3648	42	13.3333	27.2327	14.353	0.6667	18	10.6667	9.7778	8.70077	2.2598	33.6169	18.0252	17.9673	15.6786	26.8404	38.0616	33.0252	32.6424	5.62039
	63.193	0	0	0	#DIV/0!	#DIV/0!	0	13.6667	0	13.6667	#DIV/0!	6.2835	35.3333	11	17.5389	15.5898	0	0	0	#DIV/0!	#DIV/0!	18.3333	8.6667	10.3333	12.4444	5.16754	21.2275	38.3333	13.6667	24.4092	12.6373	0	22	10.3333	16.1667	8.2496	1.2918	37.1418	16.6488	18.3608	17.9862	23.9013	36.4417	34	31.4477	6.6484
	63.43	0	0	0	#DIV/0!	#DIV/0!	0	13.3333	0	13.3333	#DIV/0!	5	45.6667	6.6667	19.1111	23.0129	0	0	0	#DIV/0!	#DIV/0!	15	4.6667	12	10.5556	5.31593	23.8661	36.6667	16.6667	25.7332	10.1299	0.6667	19.3333	12	10.6667	9.40446	1.098	33.7313	15.5917	16.807	16.3506	25.4625	35.6355	33.4625	31.5202	5.35742
	63.666	0.9928	0	0	0.9928	#DIV/0!	0	16	0	16	#DIV/0!	5	42	6.3333	17.7778	20.9877	0	0	0	#DIV/0!	#DIV/0!	14.6667	6	15.3333	12	5.20683	24.5499	33.6667	14.6667	24.2944	9.50258	0	23	15.3333	19.1667	5.42118	1.6882	32.5887	19.4024	17.8931	15.5054	23.1203	36.928	33.7327	31.2603	7.22825
	63.903	0.3556	0	0	0.3556	#DIV/0!	0	13.3333	0	13.3333	#DIV/0!	5	35.3333	8.6667	16.3333	16.5563	0	0	0	#DIV/0!	#DIV/0!	16	1	13	10	7.93725	24.5779	36	13.6667	24.7482	11.1676	1	27.3333	13	13.7778	13.1839	1.9206	32.1106	18.7929	17.608	15.1298	27.2071	41.1262	36.32	34.8844	7.06972
	64.14	0	0	0	#DIV/0!	#DIV/0!	0	13.3333	0	13.3333	#DIV/0!	5.0454	37	8	16.6818	17.658	0	0	0	#DIV/0!	#DIV/0!	14	0.6667	12.3333	9	7.2648	21.6619	34	14.6667	23.4429	9.78892	0	19.6667	12.3333	16	5.1855	0.5664	33.1099	18.9881	17.5548	16.319	24.7357	37.4714	33.0572	31.7548	6.46697
	64.376	0	0	0	#DIV/0!	#DIV/0!	0	11	0	11	#DIV/0!	6.7516	33	6.6667	15.4728	15.1791	0	0	0	#DIV/0!	#DIV/0!	13.3333	0	19	16.1667	4.00696	24.6175	30.6667	21	25.4281	4.88406	0.3333	18	19	12.4444	10.5005	0	28.8278	15.5449	22.1864	9.39243	26.8077	39.5961	34.3207	33.5748	6.42674
	64.613	0	0	0	#DIV/0!	#DIV/0!	0	15.3333	0	15.3333	#DIV/0!	5.6764	31.6667	6.6667	14.6699	14.728	0	0	0	#DIV/0!	#DIV/0!	11.6667	1	13	8.55557	6.57719	22.1359	25.3333	23.6667	23.712	1.59918	0	16.3333	13	14.6667	2.357	4.0817	29.8344	18.712	17.5427	12.9161	26.6934	38.288	32.9733	32.6516	5.80399
	64.85	0	0	0	#DIV/0!	#DIV/0!	0	13	0	13	#DIV/0!	5.3447	29	6.3333	13.5593	13.3811	0	0	0	#DIV/0!	#DIV/0!	11	0	14.6667	12.8333	2.59275	18.4754	24	17.3333	19.9362	3.56535	0	8	14.6667	11.3333	4.71407	0.0854	32.7357	19.5197	17.4469	16.4235	26.4358	39.7454	33.1128	33.098	6.65481
	65.086	0	0	0	#DIV/0!	#DIV/0!	0	9	0	9	#DIV/0!	5.1586	21.6667	9	11.9418	8.63828	0	0	0	#DIV/0!	#DIV/0!	10.6667	0	17.6667	14.1667	4.94975	19.4064	23.3333	25	22.5799	2.8719	2.3333	2.3333	17.6667	7.44443	8.85274	0.0869	29.6949	18.3333	16.0384	14.9368	28.1166	38.2999	31.5249	32.6471	5.18358
	65.323	0	0	0	#DIV/0!	#DIV/0!	0	14.6667	0	14.6667	#DIV/0!	5.5637	22.3333	7.3333	11.7434	9.21368	0	0	0	#DIV/0!	#DIV/0!	10.3333	0	16.6667	13.5	4.47839	18.2705	20.6667	20.3333	19.7568	1.29795	0.6667	2	16.6667	6.44447	8.87778	0.9117	31.8716	17.9235	16.9023	15.5052	27.8196	40.1255	30.9451	32.9634	6.3964
	65.56	0	0	0	#DIV/0!	#DIV/0!	0	12.3333	0	12.3333	#DIV/0!	7.5586	27	8	14.1862	11.0993	0	0	0	#DIV/0!	#DIV/0!	11	0	16.3333	13.6667	3.77121	20.3333	20.3333	21	20.5555	0.384919	1.6667	0.3333	16.3333	6.1111	8.87775	0.487	32.1039	17.0564	16.5491	15.8146	26.7231	41.2257	33.3467	33.7652	7.26035
	65.796	0	0	0	#DIV/0!	#DIV/0!	0	12	0	12	#DIV/0!	8.3841	26	9	14.4614	9.99749	0	0	0	#DIV/0!	#DIV/0!	11	0	16	13.5	3.53553	18.127	19.6667	23.6667	20.4868	2.85946	0.3333	2	16	6.1111	8.60449	3.8723	31.8537	18	17.9087	13.9909	28.8567	42.5872	33.095	34.8463	7.03079
	66.033	0	0	0	#DIV/0!	#DIV/0!	0	10.6667	0	10.6667	#DIV/0!	7.2214	22.3333	6.6667	12.0738	8.88932	0	0	0	#DIV/0!	#DIV/0!	11.6667	0	19	15.3333	5.18543	19.0424	18.3333	25.3333	20.903	3.8531	0	0	19	19	#DIV/0!	1.7424	35.2197	17.0906	18.0176	16.7579	28.686	40.6993	34.4855	34.6236	6.00784
	66.27	0	0	0	#DIV/0!	#DIV/0!	0	12.3333	0	12.3333	#DIV/0!	7.1005	32.3333	6.6667	15.3668	14.695	0	0	0	#DIV/0!	#DIV/0!	9.6667	0	16.6667	13.1667	4.94975	19.6066	19	23.3333	20.6466	2.34641	0.3333	0	16.6667	8.5	11.5495	1.4143	30.6533	18.925	16.9975	14.7145	29.2509	43.5843	34.4083	35.7478	7.25998
	66.506	0	0	0	#DIV/0!	#DIV/0!	0	10.6667	0	10.6667	#DIV/0!	8.839	36.6667	7.3333	17.613	16.5182	0	0	0	#DIV/0!	#DIV/0!	9	0	19.6667	14.3333	7.5425	20.153	16.3333	23.3333	19.9399	3.50486	1	0	19.6667	10.3333	13.1994	2.8619	31.0037	19.8344	17.9	14.1703	28.6689	43.34	32.3333	34.7807	7.63562
	66.743	0	0	0	#DIV/0!	#DIV/0!	0	10.6667	0	10.6667	#DIV/0!	11.4025	41.3333	6.3333	19.6897	18.9145	0	0	0	#DIV/0!	#DIV/0!	11	0	20.6667	15.8333	6.83539	19.4003	17.3333	29.6667	22.1334	6.60535	0	0	20.6667	20.6667	#DIV/0!	1.9451	33.611	19.0772	18.2111	15.8507	28.4269	45.0854	33.2561	35.5895	8.57087
	66.98	0	0	0	#DIV/0!	#DIV/0!	0	9.6667	0	9.6667	#DIV/0!	9.898	37	5	17.2993	17.2361	0	0	0	#DIV/0!	#DIV/0!	13	0	20.3333	16.6667	5.18543	19.6988	16.3333	26	20.6774	4.90708	0	0	20.3333	20.3333	#DIV/0!	0.0987	32.1975	16.9272	16.4078	16.0557	30.5071	57.101	32.6385	40.0822	14.7772
	67.216	0	0	0	#DIV/0!	#DIV/0!	0	10.6667	0	10.6667	#DIV/0!	9.4482	39.6667	3.6667	17.5939	19.333	0	0	0	#DIV/0!	#DIV/0!	8	0	17.6667	12.8333	6.83539	21.6339	18	30.6667	23.4335	6.5223	0	0	17.6667	17.6667	#DIV/0!	0.2331	36.9369	20.2532	19.1411	18.3772	31.02	79.9399	35.2049	48.7216	27.1167
	67.453	0	0	0	#DIV/0!	#DIV/0!	0	12	0	12	#DIV/0!	11.2157	32.3333	3.3333	15.6274	14.9949	0	0	0	#DIV/0!	#DIV/0!	6.3333	0	17.6667	12	8.01392	20.7602	17.6667	30.3333	22.9201	6.60375	0.3333	0	17.6667	9	12.2566	0	36.8983	19.3333	28.1158	12.4203	32.6407	86.7825	31.7446	50.3893	31.5206
	67.69	0	0	0	#DIV/0!	#DIV/0!	0	10.3333	0	10.3333	#DIV/0!	11.4139	31.3333	5.3333	16.0268	13.6	0	0	0	#DIV/0!	#DIV/0!	9	0	22	15.5	9.19239	22.6995	16	31	23.2332	7.51423	1.6667	0	22	11.8333	14.3778	1.1507	35.516	19.9406	18.8691	17.2077	31.4202	88.1047	31.3014	50.2754	32.7612
	67.926	0	0	0	#DIV/0!	#DIV/0!	0	14.6667	0	14.6667	#DIV/0!	10.2788	25.6667	3.6667	13.2041	11.288	0	0	0	#DIV/0!	#DIV/0!	9	0	21	15	8.48528	20.7643	16	30.3333	22.3659	7.29963	0.6667	0	21	10.8333	14.3778	0	37.0468	21.2197	29.1332	11.1914	33.7008	85.8597	33.0757	50.8787	30.296
	68.163	0	0	0	#DIV/0!	#DIV/0!	0	11	0	11	#DIV/0!	14.0751	24.6667	7.3333	15.3584	8.73766	0	0	0	#DIV/0!	#DIV/0!	8	0	19	13.5	7.77817	21.3934	15.3333	32	22.9089	8.43607	0.6667	0	19	9.83335	12.9636	0	35.8961	20.9124	28.4042	10.5951	31.3267	95.66	37.6934	54.8934	35.4482
	68.4	0	0	0	#DIV/0!	#DIV/0!	0	12.3333	0	12.3333	#DIV/0!	14.6236	28.6667	6	16.4301	11.4408	0	0	0	#DIV/0!	#DIV/0!	6.3333	0	19.6667	13	9.42814	22.7835	14	36.3333	24.3723	11.2511	1	0	19.6667	10.3333	13.1994	0.1076	38.5278	21.337	19.9908	19.2454	31.6667	99.7624	34.5635	55.3309	38.5061
	68.636	0	0	0	#DIV/0!	#DIV/0!	0	15.3333	0	15.3333	#DIV/0!	14.7092	26.6667	5.3333	15.5697	10.6927	0	0	0	#DIV/0!	#DIV/0!	7.3333	0	23	15.1667	11.078	22.9139	15	30.3333	22.7491	7.66798	1	0	23	12	15.5563	0.3274	38.637	20.6667	19.877	19.167	33.0831	100.765	34.0549	55.9676	38.7985
	68.873	0	0	0	#DIV/0!	#DIV/0!	0	12.3333	0	12.3333	#DIV/0!	13.5247	31.6667	3.6667	16.286	14.2028	0	0	0	#DIV/0!	#DIV/0!	8.6667	0	19	13.8333	7.30675	20.8224	11.6667	33.6667	22.0519	11.0514	2.3333	0	19	10.6667	11.7851	0.1106	41.879	23.0126	21.6674	20.9167	34	103.382	31.9013	56.4279	40.6773
	69.11	0	0	0	#DIV/0!	#DIV/0!	0	13.3333	0	13.3333	#DIV/0!	13.2986	24.3333	3.6667	13.7662	10.3412	0	0	0	#DIV/0!	#DIV/0!	8	0	19	13.5	7.77817	23.2842	11.6667	36.6667	23.8725	12.5104	0	0	19	19	#DIV/0!	0	39.7906	19.732	29.7613	14.1836	33.8998	99.6667	32.6993	55.4219	38.3218
	69.346	0	0	0	#DIV/0!	#DIV/0!	0	17.3333	0	17.3333	#DIV/0!	14.5473	24.3333	5.3333	14.738	9.50143	0	0	0	#DIV/0!	#DIV/0!	9	0	23	16	9.89949	22.5902	11.6667	36	23.419	12.1878	3.3333	0	23	13.1667	13.9065	0.2272	41.4989	20.3786	20.7016	20.6377	34.2034	93.0059	31.6667	52.9587	34.7051
	69.583	0	0	0	#DIV/0!	#DIV/0!	0	16.6667	0	16.6667	#DIV/0!	14.9031	29	3.3333	15.7455	12.8541	0	0	0	#DIV/0!	#DIV/0!	9.3333	0	23.6667	16.5	10.1352	26.8443	13	34	24.6148	10.6761	0.3333	0	23.6667	12	16.4992	1.0119	41.516	21.9206	21.4828	20.2556	36.3333	87.2539	30.4922	51.3598	31.2221
	69.82	0	0	0	#DIV/0!	#DIV/0!	0	15	0	15	#DIV/0!	15.2548	28	3.6667	15.6405	12.1712	0	0	0	#DIV/0!	#DIV/0!	9	0	27.6667	18.3333	13.1994	25.6271	9.6667	37.6667	24.3202	14.0457	1	0	27.6667	14.3333	18.8562	0	39.8344	20.124	29.9792	13.9374	31.876	62.9035	33.3719	42.7171	17.4979
	70.056	0	0	0	#DIV/0!	#DIV/0!	0	14.6667	0	14.6667	#DIV/0!	16.4431	25.3333	4.6667	15.481	10.3668	0	0	0	#DIV/0!	#DIV/0!	6.6667	0	29.6667	18.1667	16.2635	27.5301	11.6667	36.6667	25.2878	12.6499	3	0	29.6667	16.3333	18.8562	0	39.2153	19.5924	29.4038	13.8755	35.3185	59.1062	32.121	42.1819	14.7438
	70.293	0	0	0	#DIV/0!	#DIV/0!	0	12	3	7.5	6.36396	17.7276	25.6667	5.3333	16.2425	10.2477	0	0	0	#DIV/0!	#DIV/0!	8.6667	0	31.6667	20.1667	16.2635	25.2643	11.6667	36	24.3103	12.1947	0.3333	0	31.6667	16	22.1561	1	43.8619	22.5382	22.4667	21.431	35.4306	53.1388	34.5798	41.0497	10.4781
	70.53	0	0	0	#DIV/0!	#DIV/0!	0	16	0	16	#DIV/0!	18.0758	24.6667	5.3333	16.0253	9.82846	0	0	0	#DIV/0!	#DIV/0!	8.6667	0	34.6667	21.6667	18.3848	26.1571	11.6667	35.3333	24.3857	11.9323	2	0	34.6667	18.3333	23.0988	0	43.6667	20.5754	32.121	16.328	35.5516	49.8968	31.2301	38.8928	9.77161
	70.767	0	0	0	#DIV/0!	#DIV/0!	0	16.6667	0	16.6667	#DIV/0!	19.1855	25.3333	3	15.8396	11.5365	0	0	0	#DIV/0!	#DIV/0!	9	0	29	19	14.1421	24.1523	14	39	25.7174	12.5733	1.6667	0	29	15.3333	19.3276	0.2108	39.9258	21.8953	20.6773	19.8855	37.1121	48.3304	32.5575	39.3333	8.11767
	71.003	0	0	0	#DIV/0!	#DIV/0!	0	15.3333	0	15.3333	#DIV/0!	20.3895	27.3333	3.3333	17.0187	12.35	0	0	0	#DIV/0!	#DIV/0!	7.6667	0	35	21.3333	19.3276	23.4891	12	45.3333	26.9408	16.9326	1.6667	0	35	18.3333	23.5702	0	38.2866	19.997	29.1418	12.9327	40.4336	51.6518	35	42.3618	8.49171
	71.24	0	0	0	#DIV/0!	#DIV/0!	0	13.3333	0	13.3333	#DIV/0!	21.5878	27.3333	4.3333	17.7515	11.9703	0	0	0	#DIV/0!	#DIV/0!	8	0	29.6667	18.8333	15.3207	23.4488	10.3333	44.6667	26.1496	17.3253	0	0	29.6667	29.6667	#DIV/0!	0	41.1255	19.8641	30.4948	15.0341	41.7654	45.2494	31.7951	39.6033	6.98288
	71.477	0	0	0	#DIV/0!	#DIV/0!	0	13.6667	0	13.6667	#DIV/0!	23.112	26	6	18.3707	10.8102	0	0	0	#DIV/0!	#DIV/0!	8.6667	0	38	23.3333	20.7418	21.8566	11.6667	49	27.5078	19.2976	0	0	38	38	#DIV/0!	0.1269	41.6028	18.631	20.1202	20.778	44.4922	50.0794	36.0319	43.5345	7.07255
	71.713	0	0	0	#DIV/0!	#DIV/0!	0	13.3333	0	13.3333	#DIV/0!	22.3436	28	5.3333	18.559	11.7978	0	0	0	#DIV/0!	#DIV/0!	10.3333	0	32.3333	21.3333	15.5563	23.0984	12	49	28.0328	18.9871	2	0	32.3333	17.1667	21.4489	0	45.1255	22.0676	33.5966	16.3044	46.1188	50.634	34.1678	43.6402	8.50832
	71.95	0	0	0	#DIV/0!	#DIV/0!	0	14	0	14	#DIV/0!	23.2409	28	4.3333	18.5247	12.5184	0	0	0	#DIV/0!	#DIV/0!	9.6667	0	36.6667	23.1667	19.0919	22.2131	8.6667	49.3333	26.7377	20.7074	2.3333	0	36.6667	19.5	24.2774	0.2598	41.0958	19.0349	20.1302	20.44	44.4447	50.0624	33.6043	42.7038	8.36602
	72.187	0	0	0	#DIV/0!	#DIV/0!	0	14	0	14	#DIV/0!	24.1466	26.6667	4.3333	18.3822	12.2318	0	0	0	#DIV/0!	#DIV/0!	6.6667	0	34	20.3333	19.3276	24.9583	13.3333	49.3333	29.2083	18.3724	3.6667	0	34	18.8333	21.4489	0	40.9584	21.6481	31.3032	13.6544	54.8048	51.3586	33.8805	46.6813	11.2189
	72.423	0	0	0	#DIV/0!	#DIV/0!	0	14.6667	0	14.6667	#DIV/0!	27.6376	27.3333	3.6667	19.5459	13.7526	0	0	0	#DIV/0!	#DIV/0!	7.6667	0	34	20.8333	18.6205	21.6434	13	49.6667	28.1034	19.1679	3	0	34	18.5	21.9203	0	45.4618	23.7238	34.5928	15.3711	57.8493	50.9725	35.4863	48.1027	11.4544
	72.66	0	0	0	#DIV/0!	#DIV/0!	0	16.6667	0	16.6667	#DIV/0!	28.2049	28.3333	3	19.8461	14.5893	0	0	0	#DIV/0!	#DIV/0!	8	0	28	18	14.1421	21.3477	14	53.3333	29.5603	20.9132	1.6667	0	28	14.8333	18.6205	0.199	43.6177	20.9458	21.5875	21.7165	67.4076	50.0883	32.3333	49.9431	17.5376
	72.897	0	0	0	#DIV/0!	#DIV/0!	0	13	0	13	#DIV/0!	32.3921	28.6667	3.6667	21.5752	15.6206	0	0	0	#DIV/0!	#DIV/0!	8	0	32	20	16.9706	22.8005	11	55.6667	29.8224	23.1465	4.6667	0	32	18.3333	19.3276	0	46.6065	19.3252	32.9658	19.2908	71.752	54	34.5041	53.4187	18.6308
	73.133	0	0	0	#DIV/0!	#DIV/0!	0	15.3333	0	15.3333	#DIV/0!	34.1982	29	3	22.0661	16.715	0	0	0	#DIV/0!	#DIV/0!	8.6667	0	27.6667	18.1667	13.435	21.6988	13	53.3333	29.344	21.2257	3	0	27.6667	15.3333	17.442	0	40.6682	21.8278	31.248	13.3222	71.1143	49.9644	32.2472	51.1086	19.4588
	73.37	0	0	0	#DIV/0!	#DIV/0!	0	18	0	18	#DIV/0!	33.4685	34	6.6667	24.7117	15.6297	0	0	0	#DIV/0!	#DIV/0!	9	0	23	16	9.89949	23.6667	9.3333	52.3333	28.4444	21.8945	4.3333	0	23	13.6667	13.1994	1.167	44.7491	20.4922	22.1361	21.8375	76.8745	50.0319	34.2858	53.7307	21.5339
	73.607	0	0	0	#DIV/0!	#DIV/0!	0	15.3333	0	15.3333	#DIV/0!	37.949	26	3.6667	22.5386	17.4013	0	0	0	#DIV/0!	#DIV/0!	8	0	23.6667	15.8333	11.078	22.0881	11	57.6667	30.2516	24.3809	0.6667	0	23.6667	12.1667	16.2635	0.9651	44.8775	20.3608	22.0678	22.0059	83.5538	49.9235	35.6392	56.3722	24.5996
	73.843	0	0	0	#DIV/0!	#DIV/0!	0	14.6667	0	14.6667	#DIV/0!	37.8046	26	6	23.2682	16.0773	0	0	0	#DIV/0!	#DIV/0!	9.6667	0	23.6667	16.6667	9.89949	24.0929	15.3333	63.6667	34.3643	25.7518	3.3333	0	23.6667	13.5	14.3779	0.3831	41.1841	19.8924	20.4865	20.407	75.3452	50.6889	33.853	53.2957	20.8686
	74.08	0	0	0	#DIV/0!	#DIV/0!	0	14.6667	0	14.6667	#DIV/0!	38.8142	28.6667	9	25.4936	15.1583	0	0	0	#DIV/0!	#DIV/0!	10.3333	0	20.3333	15.3333	7.07107	20.4092	14	60	31.4697	24.9149	0.6667	3.3333	20.3333	8.1111	10.6684	2	45.4239	20.2532	22.559	21.8036	81.7565	50.3044	35.1923	55.7511	23.7551
	74.317	0	0	0	#DIV/0!	#DIV/0!	0	18	0	18	#DIV/0!	39.1435	28.3333	4.6667	24.0478	17.6334	0	0	0	#DIV/0!	#DIV/0!	8	0	20.3333	14.1667	8.72096	21.224	11.6667	55	29.2969	22.7667	5	9	20.3333	11.4444	7.95355	0.9428	43.4209	21.2702	21.878	21.2456	83.7431	54	32.732	56.825	25.6226
	74.553	0	0	0	#DIV/0!	#DIV/0!	0	14	0	14	#DIV/0!	42.5647	29	6	25.8549	18.4841	0	0	0	#DIV/0!	#DIV/0!	7.6667	0	17.6667	12.6667	7.07107	24.6189	11.6667	59.3333	31.873	24.6474	2	4	17.6667	7.8889	8.52667	0.2925	41.9525	21.3125	21.1858	20.8303	77.8886	56.1448	35.1344	56.3893	21.3781
	74.79	0	0	0	#DIV/0!	#DIV/0!	0	12.3333	0.6667	6.5	8.24953	42.904	27.3333	5	25.0791	19.0523	0	0	0	#DIV/0!	#DIV/0!	8.6667	0	17.3333	13	6.12821	24.6557	9.3333	49.6667	27.8852	20.3597	3	9	17.3333	9.77777	7.19823	1.1136	41.7803	22.4076	21.7672	20.3409	80.6919	52.2843	34.6429	55.873	23.2333
	75.027	0	0	0	#DIV/0!	#DIV/0!	0	16	3.3333	9.66665	8.95671	37.9873	28.6667	5	23.8847	17.0056	0	0	0	#DIV/0!	#DIV/0!	11	0	16.3333	13.6667	3.77121	26.7186	14.6667	66.3333	35.9062	27.0309	5.3333	6.3333	16.3333	9.3333	6.08276	1.1143	42.4826	22.412	22.003	20.6872	77.3905	50.1173	34.1945	53.9008	21.8451
	75.263	0	0	0	#DIV/0!	#DIV/0!	0	12.3333	0	12.3333	#DIV/0!	38.9767	28	5	23.9922	17.3393	0	0	0	#DIV/0!	#DIV/0!	6.6667	1.6667	19	9.11113	8.92145	24.5314	14.6667	56.3333	31.8438	21.7745	5	11.6667	19	11.8889	7.00264	1.9451	39.0638	21.0282	20.679	18.5618	72.7498	52.5843	33.5835	52.9725	19.586
	75.5	0	0	0	#DIV/0!	#DIV/0!	0	14.6667	8.6667	11.6667	4.24264	38.1014	26.6667	6.6667	23.8116	15.9107	0	0	0	#DIV/0!	#DIV/0!	7.6667	0	20.6667	14.1667	9.19239	22.9221	13.3333	59.3333	31.8629	24.2684	4.3333	10.3333	20.6667	11.7778	8.26195	3	40.6377	19.9651	21.2009	18.8493	69.6852	49.1225	33.807	50.8716	18.0029
	75.737	0	0	0	#DIV/0!	#DIV/0!	0	15	5	10	7.07107	41.599	28.3333	5	24.9774	18.5288	0	0	0	#DIV/0!	#DIV/0!	11	0	20.6667	15.8333	6.83539	23.7705	15	52.3333	30.3679	19.5215	2	10.3333	20.6667	11	9.35119	3.487	40.2056	18.7164	20.803	18.448	61.8731	49.2836	32.9079	48.0215	14.5238
	75.973	0	0	0	#DIV/0!	#DIV/0!	0	16	6.3333	11.1667	6.83539	37.9637	27	4.3333	23.099	17.1512	0	0	0	#DIV/0!	#DIV/0!	8	0	17.6667	12.8333	6.83539	21.6667	11.6667	54.6667	29.3334	22.5019	4.6667	5	17.6667	9.11113	7.41121	0.931	40.5575	19.8597	20.4494	19.8198	54.9473	51.9503	34.2866	47.0614	11.1643
	76.21	0	0	0	#DIV/0!	#DIV/0!	0	16.3333	7.6667	12	6.12821	42.5762	25.3333	4.3333	24.0809	19.1522	0	0	0	#DIV/0!	#DIV/0!	9	0	19	14	7.07107	23.5437	16.6667	55.3333	31.8479	20.6276	4.3333	3	19	8.77777	8.87778	3.49	39.5063	18.9428	20.6464	18.0685	53.3333	52.8686	34.2895	46.8305	10.8633
	76.447	0	0	0	#DIV/0!	#DIV/0!	0	13.6667	6.3333	10	5.1855	37.0695	21.6667	8	22.2454	14.5434	0	0	0	#DIV/0!	#DIV/0!	10.3333	0	15.3333	12.8333	3.53553	27.0464	10.6667	49	28.9044	19.2341	5	0	15.3333	10.1667	7.30675	2.4573	39.2821	21.2279	20.9891	18.4136	54.4388	51.9421	33.6667	46.6825	11.341
	76.683	0	0	0	#DIV/0!	#DIV/0!	0	14.6667	2.3333	8.5	8.72103	33.0448	27	5	21.6816	14.7595	0	0	0	#DIV/0!	#DIV/0!	9	0	15.3333	12.1667	4.47832	23.9918	16	48.3333	29.4417	16.8415	3	0	15.3333	9.16665	8.72096	1.8404	38.0705	19.0757	19.6622	18.1222	55.1819	51.1856	34.0037	46.7904	11.2524
	76.92	0	0	0	#DIV/0!	#DIV/0!	0	13.6667	3	8.33335	7.5425	30.311	26.6667	7.6667	21.5481	12.159	0	0	0	#DIV/0!	#DIV/0!	12.3333	0	16	14.1667	2.59275	23.6687	12.3333	51.3333	29.1118	20.0617	3	0	16	9.5	9.19239	3.7112	39.4165	17.8508	20.3262	17.9809	58.0097	53.5174	32.7966	48.1079	13.4489
	77.157	0	0	0	#DIV/0!	#DIV/0!	0	13	3	8	7.07107	28.6246	24.3333	9.6667	20.8749	9.94088	0	0	0	#DIV/0!	#DIV/0!	9.6667	0	16.6667	13.1667	4.94975	23.6626	12.3333	49	28.332	18.774	3.3333	0	16.6667	10	9.42814	3.1626	38.5204	18.3742	20.0191	17.7362	59.6028	51.6347	33.6437	48.2937	13.2981
	77.393	0	0	0	#DIV/0!	#DIV/0!	0	13.3333	0	13.3333	#DIV/0!	29.3869	24.3333	4.6667	19.4623	13.0601	0	0	0	#DIV/0!	#DIV/0!	7.6667	0	13.3333	10.5	4.00689	25.3128	9	50.6667	28.3265	20.9962	5.3333	0	13.3333	9.3333	5.65685	2.487	38.1433	17.2754	19.3019	17.9143	64.0794	51.6451	35.7246	50.483	14.2131
	77.63	0	0	0	#DIV/0!	#DIV/0!	0	16	0.3333	8.16665	11.078	27.5389	21	7.3333	18.6241	10.3102	0	0	0	#DIV/0!	#DIV/0!	9	0	16	12.5	4.94975	24.7978	9	49	27.5993	20.1466	5	0	16	10.5	7.77817	3.83	38.4878	16.6667	19.6615	17.5219	62.3333	52.0238	34.5627	49.6399	14.0379
	77.867	0	0	0	#DIV/0!	#DIV/0!	0	17.3333	0	17.3333	#DIV/0!	28.4615	25.3333	9	20.9316	10.4508	0	0	0	#DIV/0!	#DIV/0!	7.6667	0	16.6667	12.1667	6.36396	27.599	6.6667	45.3333	26.533	19.3553	4.6667	0	16.6667	10.6667	8.48528	2.3348	38.6689	16.046	19.0166	18.3483	65.2413	52.7758	33.6437	50.5536	15.9156
	78.104	0	0	0	#DIV/0!	#DIV/0!	0.173	18	0	9.0865	12.6056	28.2943	28	6.3333	20.8759	12.5951	0	0	0	#DIV/0!	#DIV/0!	7.6667	0	12.3333	10	3.29978	24.3156	7.6667	40.3333	24.1052	16.3343	6.3333	0	12.3333	9.3333	4.24264	4.1722	38.6741	15.9599	19.6021	17.5369	62.6303	52.8834	34.0601	49.8579	14.5234
	78.34	0	0	0	#DIV/0!	#DIV/0!	0.3687	20.6667	0	10.5177	14.3529	29.4453	24.6667	5.3333	19.8151	12.7672	0	0	0	#DIV/0!	#DIV/0!	6.3333	0	14.6667	10.5	5.8926	26.0697	7.6667	40.3333	24.6899	16.377	3.3333	0	14.6667	9	8.01392	3.6667	37.51	16.9829	19.3865	17.0492	64.8419	53.2777	33.8419	50.6538	15.6657
	78.577	0	0	0	#DIV/0!	#DIV/0!	0	15	0	15	#DIV/0!	26.9018	21.6667	5	17.8562	11.4373	0	0	0	#DIV/0!	#DIV/0!	8	0	17.3333	12.6667	6.59964	26.5847	8	36.3333	23.6393	14.3945	4.6667	0	17.3333	11	8.95664	4.1039	39.3333	18.5353	20.6575	17.7103	64.3474	52.9859	34.9436	50.759	14.8279
	78.814	0	0	0	#DIV/0!	#DIV/0!	0.0218	23	0	11.5109	16.248	26.9837	21	8.6667	18.8835	9.34012	0	0	0	#DIV/0!	#DIV/0!	9	0	17.3333	13.1667	5.89253	28.3333	8	37	24.4444	14.886	2.3333	0	17.3333	9.8333	10.6066	2.7045	40.6793	16.0943	19.826	19.2605	65.2168	54.6444	35.2168	51.6927	15.2163
	79.05	0	0	0	#DIV/0!	#DIV/0!	0.3856	14	0	7.1928	9.62683	25.487	18.6667	4.3333	16.1623	10.7969	0	0	0	#DIV/0!	#DIV/0!	8	0	13	10.5	3.53553	25.7869	7.3333	38	23.7067	15.4388	6	0	13	9.5	4.94975	3.5078	37.461	19.3088	20.0925	16.9902	67.8218	58.8537	32.4878	53.0544	18.367
	79.287	0	0	0	#DIV/0!	#DIV/0!	1.0598	20.6667	0	10.8632	13.8642	23.8857	19.6667	6.3333	16.6286	9.16212	0.3385	0	0	0.3385	#DIV/0!	7.6667	0	16	11.8333	5.89253	26.0594	5.3333	36.6667	22.6865	15.9367	3.3333	0	16	9.66665	8.95671	3.4165	39.3244	15.9896	19.5768	18.2207	65.3541	58.6719	34.4922	52.8394	16.2366
	79.524	0	0	0	#DIV/0!	#DIV/0!	0.4913	20.6667	0	10.579	14.2662	26.0942	16	7.3333	16.4758	9.3895	0.3356	0	0	0.3356	#DIV/0!	8.6667	0	19.6667	14.1667	7.77817	28.0055	9.6667	38	25.2241	14.37	4.6667	0	19.6667	12.1667	10.6066	4.8389	35.6236	16.6667	19.0431	15.5293	67.8233	59.8723	30.6733	52.7896	19.5615
	79.76	0	0	0	#DIV/0!	#DIV/0!	0.5797	15	0	7.78985	10.1967	27.1446	18	7.3333	17.4926	9.91539	0	0	0	#DIV/0!	#DIV/0!	8.6667	0	17.6667	13.1667	6.36396	30.9283	9.3333	31	23.7539	12.4886	5	0	17.6667	11.3333	8.95671	3.4143	36.1715	16.8315	18.8058	16.4676	59.6637	61.3289	34.6637	51.8854	14.9377
	79.997	0	0	0	#DIV/0!	#DIV/0!	0.7236	16.6667	0	8.69515	11.2735	25.8046	18.6667	8.6667	17.7127	8.60869	0	0	0	#DIV/0!	#DIV/0!	9	0	14.6667	11.8333	4.00696	30.8443	10.3333	32.3333	24.5036	12.2944	3.6667	0	14.6667	9.1667	7.77817	5.2903	38.7216	20.1908	21.4009	16.7485	62.3185	57.0408	34.3259	51.2284	14.874
	80.234	0	0	0	#DIV/0!	#DIV/0!	1.4032	14	0	7.7016	8.90728	26.3867	16	9.6667	17.3511	8.44149	0	0	0	#DIV/0!	#DIV/0!	7.6667	0	19.3333	13.5	8.24953	28.1708	9.6667	31.6667	23.1681	11.8225	4.6667	0	19.3333	12	10.3709	2.5761	36.5457	16.4967	18.5395	17.0767	60.83	56.5568	31.1834	49.5234	16.026
	80.47	0	0	0	#DIV/0!	#DIV/0!	2.4359	14.6667	0	8.5513	8.64848	26.2301	18.6667	6.3333	17.0767	10.0432	0	0	0	#DIV/0!	#DIV/0!	9.6667	0.3333	19.6667	9.8889	9.66862	30.388	12	36.6667	26.3516	12.8192	3	0	19.6667	11.3333	11.7851	2.5835	36.85	17.3526	18.9287	17.1875	55.8092	57.7513	32.8189	48.7931	13.8681
	80.707	0	0	0	#DIV/0!	#DIV/0!	5.8717	14.6667	0	10.2692	6.219	26.1111	16.6667	6.3333	16.3704	9.89223	0	0	0	#DIV/0!	#DIV/0!	8.6667	0	24.6667	16.6667	11.3137	31.3852	11	31.6667	24.684	11.8515	3.3333	0	24.6667	14	15.085	3.4848	34.2576	17.0126	18.2517	15.4238	53.899	57.7171	34.1477	48.5879	12.6505
	80.944	0	0	0	#DIV/0!	#DIV/0!	7.5016	14	0	10.7508	4.59506	26.0931	16	8.6667	16.9199	8.74955	0	0	0	#DIV/0!	#DIV/0!	8.6667	0	22.3333	15.5	9.66375	33.6667	10.3333	29.3333	24.4444	12.4112	4.3333	0	22.3333	13.3333	12.7279	0.4803	34.4224	18.732	17.8782	16.9871	53.7632	57.1433	35.0653	48.6573	11.8917
	81.18	0	0	0	#DIV/0!	#DIV/0!	9.7912	14	0	11.8956	2.97607	24.414	15.6667	7.3333	15.8047	8.54119	0	0	0	#DIV/0!	#DIV/0!	11	0	31.6667	21.3333	14.6136	29.7452	11.6667	25	22.1373	9.37306	3	0	31.6667	17.3333	20.2704	3.5212	36.3519	18.6295	19.5009	16.4327	51.3333	56.3148	32.9629	46.8703	12.299
	81.417	0	0	0	#DIV/0!	#DIV/0!	10.0887	13.3333	0	11.711	2.29428	25.2897	14.3333	8	15.8743	8.74726	0	0	0	#DIV/0!	#DIV/0!	10.3333	0	38	24.1667	19.5633	32.7596	8.6667	24.6667	22.031	12.2608	5	0	38	21.5	23.3345	2.7572	36.6667	19.7097	19.7112	16.9548	52.3333	56.5805	33.0646	47.3261	12.5321
	81.654	0	0	0	#DIV/0!	#DIV/0!	11.1844	12	0	11.5922	0.576716	25.3128	17	7.6667	16.6598	8.82797	0	0	0	#DIV/0!	#DIV/0!	7.3333	0	34	20.6667	18.8562	32.4542	11.6667	23.6667	22.5959	10.435	2	0	34	18	22.6274	2.1425	35.6622	17.6422	18.4823	16.7756	54.7572	54.9265	30.5122	46.732	14.047
	81.89	0	0	0	#DIV/0!	#DIV/0!	13.4539	14.6667	0	14.0603	0.857579	24.0926	13	10.3333	15.8086	7.29698	0	0	0	#DIV/0!	#DIV/0!	9	0	36	22.5	19.0919	31.4768	10.6667	25.3333	22.4923	10.692	3	0	36	19.5	23.3345	2.4232	37.0386	15.8864	18.4494	17.4494	53.0824	55.5724	31.7216	46.7921	13.1107
	82.127	0	0	0	#DIV/0!	#DIV/0!	11.0899	9	0	10.045	1.47778	26.7903	18	7.6667	17.4857	9.57217	0	0	0	#DIV/0!	#DIV/0!	9.6667	0	34.6667	22.1667	17.6777	32.8661	10.3333	25.3333	22.8442	11.4708	5	0	34.6667	19.8333	20.9775	2.3645	36.6518	18.3935	19.1366	17.1557	58.3333	54.8493	32.0297	48.4041	14.2872
	82.364	0	0	0	#DIV/0!	#DIV/0!	13.3823	11.6667	0	12.5245	1.21311	27.6457	16.6667	9.6667	17.993	9.06259	0	0	0	#DIV/0!	#DIV/0!	7.6667	0	32.3333	20	17.4419	32.3579	10.6667	21.6667	21.5638	10.846	3.6667	0	32.3333	18	20.2703	1.5523	39.8857	18.1834	19.8738	19.2225	56.1997	53.8664	31.2665	47.1109	13.7711
	82.6	0	0	0	#DIV/0!	#DIV/0!	13.8508	13.6667	0	13.7587	0.130178	26.0321	17.3333	9.3333	17.5662	8.35184	0	0	0	#DIV/0!	#DIV/0!	5	0	31	18	18.3848	31.9761	16.6667	24.6667	24.4365	7.6573	1	0	31	16	21.2132	4.7706	34.4261	15.0364	18.0777	15.0599	53.703	59.0275	29.6667	47.4657	15.6426
	82.837	0	0	0	#DIV/0!	#DIV/0!	18.1834	9.3333	0	13.7584	6.25797	25.8264	19.6667	5.3333	16.9421	10.5147	0	0	0	#DIV/0!	#DIV/0!	9.3333	0	33.3333	21.3333	16.9706	32.3033	13.6667	24.6667	23.5456	9.36875	3.3333	0	33.3333	18.3333	21.2132	3.9369	36.1262	15.1759	18.413	16.337	60.5197	56.5776	32.1967	49.7647	15.3415
	83.074	0	0	0	#DIV/0!	#DIV/0!	18.8559	10.6667	0	14.7613	5.79064	25.6391	18	10.6667	18.1019	7.48672	0	0	0	#DIV/0!	#DIV/0!	12.3333	0	32	22.1667	13.9065	30.3333	17.6667	29	25.6667	6.96017	4.6667	0	32	18.3333	19.3276	5.8649	35.0059	16.9577	19.2762	14.7082	61.7513	52.9154	29.5449	48.0705	16.6408
	83.31	0	0	0	#DIV/0!	#DIV/0!	20.97	9.6667	0	15.3183	7.99264	25.1445	20	9.3333	18.1593	8.06472	0	0	0	#DIV/0!	#DIV/0!	9	0	24	16.5	10.6066	30.6503	11	24.6667	22.1057	10.0724	2.3333	0	24	13.1667	15.3207	7.2131	37.1952	14.4484	19.6189	15.6455	56.4402	56.0906	29.1069	47.2126	15.6809
	83.547	0	0	0	#DIV/0!	#DIV/0!	23.7425	8.6667	0	16.2046	10.6602	26.8002	17.3333	4.6667	16.2667	11.1052	0	0	0	#DIV/0!	#DIV/0!	12.3333	0	25.3333	18.8333	9.19239	29.3333	13.3333	22.3333	21.6666	8.02081	0.3333	0	25.3333	12.8333	17.6777	7.7654	38.608	14.9517	20.4417	16.1376	61.1908	55.3794	30.4298	49	16.3427
	83.784	0	0	0	#DIV/0!	#DIV/0!	23.9418	11.6667	0	17.8042	8.67981	27.9045	21.3333	6.6667	18.6348	10.873	0	0	0	#DIV/0!	#DIV/0!	9.6667	1	30.6667	13.7778	15.2546	30.0956	14	22.3333	22.143	8.04949	4.3333	0	30.6667	17.5	18.6205	8.7624	39.5583	14.8589	21.0599	16.3075	58.7944	52.8716	29.346	47.004	15.5764
	84.02	0	0	0	#DIV/0!	#DIV/0!	20.9559	9	0	14.9779	8.4541	27.8415	21.3333	7.6667	18.9472	10.2969	0	0	0	#DIV/0!	#DIV/0!	8.6667	0	26	17.3333	12.2565	30.2138	16.6667	22	22.9602	6.8244	1.6667	0	26	13.8333	17.2062	7.66	43.6733	15.2873	22.2069	18.9776	57.8604	54.3415	30.1314	47.4444	15.0964
	84.257	0	0	0	#DIV/0!	#DIV/0!	22.1477	11	0	16.5739	7.88261	28.3517	19	6	17.7839	11.2254	0	0	0	#DIV/0!	#DIV/0!	13.3333	1.6667	23.3333	12.7778	10.844	29.9126	16	27.3333	24.4153	7.40109	3.6667	0	23.3333	13.5	13.9064	9.9547	47.8998	17.6333	25.1626	20.0618	54.5523	54.219	29.781	46.1841	14.2065
	84.494	0	0	0	#DIV/0!	#DIV/0!	19.179	8	0	13.5895	7.90475	29.0996	21.6667	6.6667	19.1443	11.4272	0	0	0	#DIV/0!	#DIV/0!	16	0	23.6667	19.8333	5.42118	28.4693	16	28.3333	24.2675	7.16022	3.3333	0	23.6667	13.5	14.3779	9.9161	54.1314	14	26.0158	24.4343	50.1039	55.5902	28.2131	44.6357	14.4845
	84.73	0	0	0	#DIV/0!	#DIV/0!	17.7871	10.3333	3.3333	10.4846	7.22809	27.049	20.3333	9.6667	19.0163	8.76567	0	0	0	#DIV/0!	#DIV/0!	9	0.3333	18	9.1111	8.83387	30.7432	16.3333	23.6667	23.5811	7.20533	3.3333	0	18	10.6667	10.3709	10.804	51.2383	14.7929	25.6117	22.2827	46.8738	49.7209	27.2071	41.2673	12.2594
	84.967	0	0	0	#DIV/0!	#DIV/0!	15.6345	9.6667	0	12.6506	4.21987	28.7317	19	7.3333	18.355	10.7138	0	0	0	#DIV/0!	#DIV/0!	11.6667	0.6667	19	10.4445	9.22756	29.196	16	30.3333	25.1764	7.96734	1	0	19	10	12.7279	9.0839	50.4751	13.6667	24.4086	22.6903	44.5961	53.2012	27.0661	41.6211	13.3191
	85.204	0	0	0	#DIV/0!	#DIV/0!	15.1531	10.6667	0	12.9099	3.17236	25.3752	21.6667	8.6667	18.5695	8.77427	0	0	0	#DIV/0!	#DIV/0!	10.6667	0.6667	18.3333	9.8889	8.85895	28.6011	17.3333	28.3333	24.7559	6.42955	4.3333	0	18.3333	11.3333	9.89949	4.6117	47.6392	14.1381	22.1297	22.5996	40.9428	51.1952	28.2012	40.1131	11.5194
	85.441	0	0	0	#DIV/0!	#DIV/0!	15.2928	8.6667	0.3333	8.0976	7.49597	26.8391	22.6667	8.6667	19.3908	9.5188	0	0	0	#DIV/0!	#DIV/0!	11	1.6667	13.3333	8.66667	6.17339	31.8415	18.3333	26	25.3916	6.77462	3.6667	0	13.3333	8.5	6.83532	4.931	46.7201	12.7387	21.4633	22.2187	37.536	48.1626	25.392	37.0302	11.3937
	85.677	0	0	0	#DIV/0!	#DIV/0!	13.8171	11	0	12.4085	1.99199	26.6527	23.3333	10.6667	20.2176	8.43617	0	0	0	#DIV/0!	#DIV/0!	9.3333	1	13.6667	8	6.43775	30.5874	16.3333	26.6667	24.5291	7.36354	3	0	13.6667	8.33335	7.5425	4.605	42.0557	14.7832	20.4813	19.3647	33.85	48.0958	28.3875	36.7778	10.1751
	85.914	0	0	0	#DIV/0!	#DIV/0!	12.5568	11.6667	0.3333	8.1856	6.81484	30.8135	21.6667	8.6667	20.3823	11.1291	0	0	0	#DIV/0!	#DIV/0!	10.6667	1.6667	17.3333	9.8889	7.86221	27.5929	19	23	23.1976	4.29986	3.3333	0	17.3333	10.3333	9.89949	3.5226	42.9859	14.8159	20.4415	20.3242	32.4543	50.7877	24.7877	36.0099	13.3597
	86.151	0	0	0	#DIV/0!	#DIV/0!	12.2165	12.3333	0	12.2749	0.0825901	33.3193	28.6667	10.3333	24.1064	12.1526	0	0	0	#DIV/0!	#DIV/0!	11.6667	0	13.3333	12.5	1.17846	29.8579	16	24.6667	23.5082	7.00121	1.6667	0	13.3333	7.5	8.24953	3.8664	43.3623	13.5405	20.2564	20.5866	30.0809	48.657	24.4143	34.3841	12.6813
	86.387	0.4006	0	0	0.4006	#DIV/0!	12.2983	13.3333	0	12.8158	0.731856	37.1675	27	8	24.0558	14.805	0	0	0	#DIV/0!	#DIV/0!	12	3.6667	9.3333	8.33333	4.25569	28.4474	18	23.6667	23.3714	5.22996	2	0	9.3333	5.66665	5.18543	0.441	52.5746	13.1203	22.0453	27.1886	30.6667	45.4967	26.6689	34.2774	9.91966
	86.624	0.1022	0	0	0.1022	#DIV/0!	11.2998	9.6667	1.6667	7.5444	5.15531	40.527	30	7.6667	26.0646	16.7799	0	0	0	#DIV/0!	#DIV/0!	12	1.6667	9.6667	7.7778	5.41943	28.4167	16	19	21.1389	6.47879	3	0	9.6667	6.33335	4.71407	2.2205	53.784	14.5939	23.5328	26.9189	28.7535	44.5939	25	32.7825	10.3997
	86.861	0	0	0	#DIV/0!	#DIV/0!	9.862	12	0.6667	7.50957	6.02174	39.0352	24.6667	7.3333	23.6784	15.874	0	0	0	#DIV/0!	#DIV/0!	8.6667	3.3333	9.3333	7.1111	3.2886	26.1824	16.3333	16	19.5052	5.785	2.3333	0	9.3333	5.8333	4.94975	2.7877	55.4246	12.513	23.5751	28.0078	29.7305	43.3333	24.487	32.5169	9.72723
	87.097	0	0	0	#DIV/0!	#DIV/0!	9.3804	10.3333	2	7.2379	4.56111	40.6709	25.3333	10.3333	25.4458	15.1691	0	0	0	#DIV/0!	#DIV/0!	11	2	8.6667	7.22223	4.67064	27.7377	19.3333	16.6667	21.2459	5.778	1	0	8.6667	4.83335	5.42118	3.5583	55.7261	13.1856	24.1567	27.7605	29.4536	45.4365	23.8419	32.9107	11.2047
	87.334	0	0	0	#DIV/0!	#DIV/0!	9.5986	9.6667	2	7.08843	4.40684	34.9242	24.3333	7.3333	22.1969	13.919	0	0	0	#DIV/0!	#DIV/0!	9	5	6.3333	6.77777	2.0367	27.1387	19.3333	16.3333	20.9351	5.57795	6	0	6.3333	6.16665	0.235679	1.2955	48.4276	12.3831	20.7021	24.6427	27.023	42.4098	24.8812	31.438	9.56201
	87.571	0	0	0	#DIV/0!	#DIV/0!	9.3255	11.6667	1	7.33073	5.60615	35.6485	26.6667	9.6667	23.994	13.1955	0	0	0	#DIV/0!	#DIV/0!	11.6667	7.6667	7.6667	9.00003	2.3094	30.0984	19.3333	14	21.1439	8.20051	5.3333	0	7.6667	6.5	1.64996	3.4558	47.8062	10.9198	20.7273	23.7461	28.8456	39.1975	24.6667	30.9033	7.48074
	87.807	0	0	0	#DIV/0!	#DIV/0!	8.8128	11	3.6667	7.8265	3.76483	37.0355	26	9	24.0118	14.1231	0	0	0.21752	0.21752	#DIV/0!	8	5	4.3333	5.77777	1.95317	26.3333	16.6667	14.6667	19.2222	6.23903	3	0	4.3333	3.66665	0.942785	4.4373	43.9569	12.9577	20.4506	20.798	24.8701	38.6385	22.1017	28.5368	8.85719
	88.044	0.0964	0	0	0.0964	#DIV/0!	9.1457	11	4.6667	8.2708	3.25603	38.3793	23	6.6667	22.682	15.8587	0	0	0	#DIV/0!	#DIV/0!	9.3333	2	5	5.44443	3.6868	27.7978	13.3333	11	17.377	9.09974	4.6667	0	5	4.83335	0.235679	4.2064	39.9755	10.124	18.102	19.1727	28.3816	37.8181	23.4863	29.8953	7.28482
	88.281	0.1174	0	0	0.1174	#DIV/0!	8.0016	12.3333	4.3333	8.22273	4.00458	38.8541	14.6667	12.3333	21.9514	14.6846	0	0	0.66667	0.66667	#DIV/0!	9	3.3333	5.3333	5.88887	2.87391	26.6851	13.3333	12.3333	17.4506	8.01296	3	0	5.3333	4.16665	1.64989	2.6362	35.7372	13.1025	17.1586	16.9192	25.9948	37.0104	22.8975	28.6342	7.41744
	88.517	0.6476	0	0	0.6476	#DIV/0!	9.142	11.6667	3	7.93623	4.45739	36.2506	16	13.3333	21.8613	12.5326	0	0	0.22197	0.22197	#DIV/0!	9.6667	5	4.6667	6.44447	2.79551	30.6243	16	13	19.8748	9.42944	2.3333	0	4.6667	3.5	1.64996	3.4677	35.9354	8.8886	16.0972	17.3928	26.5553	36.4454	21.8894	28.2967	7.43261
	88.754	2.9581	0	0	2.9581	#DIV/0!	8.4768	12.3333	2	7.60337	5.22173	35.7902	13	13.3333	20.7078	13.0628	0	0	0.10987	0.10987	#DIV/0!	7.3333	5.3333	3.3333	5.3333	2	30.2773	14	10.3333	18.2035	10.6157	1.6667	0	3.3333	2.5	1.17846	0.588	29.7253	8.2309	12.8481	15.1074	27.7765	36.5494	22.7803	29.0354	6.97034
	88.991	4.6806	0	0	4.6806	#DIV/0!	5.9913	10.3333	3.3333	6.55263	3.5336	35.0694	8.3333	12	18.4676	14.494	0	0	2.22494	2.22494	#DIV/0!	8	5.3333	6.6667	6.66667	1.33335	30.2022	18	11	19.7341	9.71784	6	0	6.6667	6.33335	0.471428	4.1054	30.1841	8.2331	14.1742	14.0177	28.8344	35.7075	20.7669	28.4363	7.47825
	89.227	4.8687	0	0	4.8687	#DIV/0!	5.9141	13.3333	6.3333	8.5269	4.16774	33.8856	7.3333	12	17.7396	14.1762	0	0	2.49072	2.49072	#DIV/0!	7.3333	3	6.3333	5.55553	2.26893	30.2391	19.3333	15.3333	21.6352	7.71491	3	0	6.3333	4.66665	2.357	4.1915	28.3831	5.4655	12.68	13.6142	27.5598	33.7736	20.7862	27.3732	6.49571
	89.464	6.7257	0	0	6.7257	#DIV/0!	5.6566	13	6	8.21887	4.14414	31.8998	0	10.3333	21.1166	15.2498	0	0	2.05122	2.05122	#DIV/0!	7.3333	7.3333	5.3333	6.66663	1.1547	28.0287	17.6667	13.3333	19.6762	7.55098	2	0	5.3333	3.66665	2.357	2.0408	29.3333	4.7892	12.0544	15.0269	25.1425	32.6837	23.1054	26.9772	5.04584
	89.701	5.2264	0	0	5.2264	#DIV/0!	5.8989	11	8.6667	8.52187	2.55363	32.2512	0	14.6667	23.4589	12.4341	0	0	2.27246	2.27246	#DIV/0!	9.6667	7.3333	11	9.33333	1.85594	28.041	16.6667	14	19.5692	7.45694	0.6667	0	11	5.83335	7.30675	2.219	27.9874	7.3549	12.5204	13.6387	26.4373	34.7706	20.1255	27.1111	7.34577
	89.937	8.0735	0	0	8.0735	#DIV/0!	4.9881	6.3333	11	7.44047	3.15517	30.0631	0	17.6667	23.8649	8.76558	0	0	0.10245	0.10245	#DIV/0!	12.3333	2.3333	13.3333	9.3333	6.08276	29.3415	17.3333	9.6667	18.7805	9.91692	3	0	13.3333	8.16665	7.30675	2.971	25.634	6.5642	11.7231	12.1804	23.922	33.1529	18.0765	25.0505	7.60129
	90.174	9.0426	0	0	9.0426	#DIV/0!	6.5592	8.6667	10.3333	8.51973	1.89134	25.7455	0	19	22.3727	4.76979	0	0	0	#DIV/0!	#DIV/0!	7.3333	6.6667	13	9	3.4801	26.7821	17.3333	13	19.0385	7.0475	5	0	13	9	5.65685	2.7127	24.6667	5.8285	11.0693	11.8783	22.101	32.4551	20.3638	24.9733	6.53739
	90.411	4.7521	0	0	4.7521	#DIV/0!	6.5198	7.3333	7.3333	7.06213	0.469674	25.2838	0	22	23.6419	2.322	0	0	0	#DIV/0!	#DIV/0!	7.6667	6.6667	13.6667	9.33337	3.78594	28.5137	18.3333	10.3333	19.0601	9.11197	6	0	13.6667	9.83335	5.42118	0.438	23.7713	8.5026	10.904	11.8506	23.3333	30.5323	17.4328	23.7661	6.56047
	90.647	4.9016	0	0	4.9016	#DIV/0!	5.4668	8.6667	7.3333	7.1556	1.60733	24.8948	0	17.6667	21.2807	5.11104	0	0	1.41203	1.41203	#DIV/0!	7.3333	7.6667	16	10.3333	4.91031	30.6878	16.6667	16	21.1182	8.29425	9	0	16	12.5	4.94975	0.2584	26.6667	5.1566	10.6939	14.048	21.314	35.0594	19.0787	25.1507	8.65366
	90.884	4.2657	0	0	4.2657	#DIV/0!	3.7787	9.3333	9.6667	7.5929	3.3074	24.062	0	16.6667	20.3644	5.22927	0	0	0	#DIV/0!	#DIV/0!	13.3333	4.3333	17.3333	11.6666	6.65833	33.0328	19.6667	13.3333	22.0109	10.0568	5.3333	0	17.3333	11.3333	8.48528	0	24.5976	4.8159	14.7067	13.9878	20.807	32.386	18.6845	23.9592	7.37461
	91.121	4.5827	0	0	4.5827	#DIV/0!	4.1979	5.3333	11.6667	7.06597	4.02459	24.5745	0	14.6667	19.6206	7.00587	0	0	0	#DIV/0!	#DIV/0!	9.6667	6.6667	18.3333	11.5556	6.05832	33.6988	19	12.3333	21.6774	10.9315	6.3333	0	18.3333	12.3333	8.48528	0.0831	23.2465	4.6682	9.3326	12.2659	18.8552	32.3333	18.2368	23.1418	7.9661
	91.357	2.5843	0	0	2.5843	#DIV/0!	4.0354	7.6667	12.3333	8.0118	4.1597	22.18	0	18.3333	20.2567	2.72003	0	0	0	#DIV/0!	#DIV/0!	9	1.6667	23.6667	11.4445	11.2019	30.4686	19.3333	12.3333	20.7117	9.14589	6	0	23.6667	14.8333	12.4922	0	17.3333	4.7602	11.0468	8.89052	18.3742	34.7721	18.8537	24	9.33199
	91.594	0	0	0	#DIV/0!	#DIV/0!	4.0959	6	13	7.69863	4.68879	18.4027	0	13.3333	15.868	3.58461	0	0	0	#DIV/0!	#DIV/0!	9.6667	2.3333	19.3333	10.4444	8.52664	31.8627	17.6667	14.6667	21.3987	9.18539	4.3333	0	19.3333	11.8333	10.6066	0	13.3333	3.9428	8.63805	6.64009	20.1492	34.2762	19.6095	24.6783	8.3164
	91.831	0	0	0	#DIV/0!	#DIV/0!	3.0823	11	13.3333	9.13853	5.37304	17.1188	0	16.6667	16.8927	0.319683	0	0	0	#DIV/0!	#DIV/0!	10.6667	3.3333	24.6667	12.8889	10.8389	30.2158	23.6667	13.3333	22.4053	8.51165	7.3333	0	24.6667	16	12.2566	0.2361	12.7639	4.0579	5.68597	6.42062	16.2428	32	17.8768	22.0399	8.66433
	92.067	0	0	0	#DIV/0!	#DIV/0!	1.2203	9	14.6667	8.29567	6.75081	17.7016	0	15.3333	16.5175	1.67464	0	0	0	#DIV/0!	#DIV/0!	9.3333	3.3333	25	12.5555	11.187	29	27.3333	16.6667	24.3333	6.69159	5	0	25	15	14.1421	0.4878	12.9963	2	5.16137	6.82725	18.7558	31.9139	20.6867	23.7855	7.10533
	92.304	0	0	0	#DIV/0!	#DIV/0!	0.7723	3	15.3333	6.36853	7.84321	17.3693	0	21	19.1846	2.56729	0	0	0	#DIV/0!	#DIV/0!	9	0.6667	20.6667	10.1111	10.0462	28.4495	29.3333	14	23.9276	8.6089	8	0	20.6667	14.3333	8.95671	1.288	9.8938	0.7543	3.9787	5.12957	18.9295	33.0876	17.9295	23.3155	8.47762
	92.541	0	0	0	#DIV/0!	#DIV/0!	0	3.3333	16	9.66665	8.95671	17.3542	0	17.6667	17.5104	0.220971	0	0	0	#DIV/0!	#DIV/0!	9.6667	0.6667	28	12.7778	13.9297	27.8593	32.3333	19	26.3975	6.78578	8	0	28	18	14.1421	0.0742	8.7394	2.8612	3.8916	4.42354	16.9889	26.8389	17.5805	20.4694	5.52405
	92.778	0	0	0	#DIV/0!	#DIV/0!	0	0.6667	14.6667	7.6667	9.89949	15.6418	0	19	17.3209	2.37461	0	0	0	#DIV/0!	#DIV/0!	9.6667	1	20.6667	10.4445	9.85639	30.0546	32.3333	16.6667	26.3515	8.46434	10.6667	0	20.6667	15.6667	7.07107	1.3029	8.2301	1.9154	3.81613	3.83486	18.4076	26.6719	17.8411	20.9735	4.94305
	93.014	0	0	0	#DIV/0!	#DIV/0!	0	0	11.6667	11.6667	#DIV/0!	13.5493	0	19	16.2747	3.85423	0	0	0	#DIV/0!	#DIV/0!	6.6667	0	24.6667	15.6667	12.7279	29.7548	38.3333	21.6667	29.9183	8.3345	7.3333	0	24.6667	16	12.2566	0	5.4989	3.5828	4.54085	1.35489	17.3348	27.8293	22.3348	22.4996	5.24919
	93.251	0	0	0	#DIV/0!	#DIV/0!	0	0.6667	10.3333	5.5	6.83532	13.9681	0	19.3333	16.6507	3.79377	0	0	0	#DIV/0!	#DIV/0!	10.3333	1.6667	20.3333	10.7778	9.34123	26.9331	33.3333	19.3333	26.5332	7.00856	9	0	20.3333	14.6667	8.01385	0	5.7906	2.5984	4.1945	2.25723	16.34	25.3066	23.2584	21.635	4.69857
	93.488	0	0	0	#DIV/0!	#DIV/0!	0	0	7.6667	7.6667	#DIV/0!	14.6272	0	18.3333	16.4803	2.62061	0	0	0	#DIV/0!	#DIV/0!	10.6667	5.3333	21	12.3333	7.96521	29.8566	35.3333	19	28.0633	8.31301	7.6667	0	21	14.3333	9.42807	0	8.5137	4.0126	6.26315	3.18276	18	19.0676	18.6288	18.5655	0.53661
	93.724	0	0	0	#DIV/0!	#DIV/0!	0	0	4.6667	4.6667	#DIV/0!	13.1738	0	17.3333	15.2536	2.94121	0	0	0	#DIV/0!	#DIV/0!	8.6667	0	19	13.8333	7.30675	29.6257	40.6667	20.6667	30.3197	10.018	8.6667	0	19	13.8333	7.30675	0	6.8656	4.0973	5.48145	1.95748	18.9399	18.7454	19.5694	19.0849	0.430712
	93.961	0	0	0	#DIV/0!	#DIV/0!	0	0	5.3333	5.3333	#DIV/0!	11.3167	0	12	11.6584	0.483166	0	0	0	#DIV/0!	#DIV/0!	9.3333	0	18.3333	13.8333	6.36396	28.1189	42	23	31.0396	9.83097	7.3333	0	18.3333	12.8333	7.77817	0	3.5293	0.386	1.95765	2.22265	15.0527	17.8946	20.8983	17.9485	2.92317
	94.198	0	0	0	#DIV/0!	#DIV/0!	0	0	4.6667	4.6667	#DIV/0!	11.3506	0	12	11.6753	0.459195	0	0	0	#DIV/0!	#DIV/0!	10.3333	0	15	12.6667	3.29986	26.5806	48.3333	22.3333	32.4157	13.9476	8.6667	0	15	11.8333	4.47832	0	3.3474	1.7728	2.5601	1.11341	16.6815	17.4091	19.2873	17.7926	1.34457
	94.434	0	0	0	#DIV/0!	#DIV/0!	0	0	4.6667	4.6667	#DIV/0!	11.7924	0	8.6667	10.2295	2.2102	0	0	0	#DIV/0!	#DIV/0!	10.6667	0	12	11.3333	0.942785	28.0622	56.6667	21	35.243	18.8865	7.3333	0	12	9.66665	3.29986	0	4.0839	0.5182	2.30105	2.52133	16.4454	16.297	22.6652	18.4692	3.6346
	94.671	0	0	0	#DIV/0!	#DIV/0!	0	0	2	2	#DIV/0!	12.1272	0	12	12.0636	0.089944	0	0	0	#DIV/0!	#DIV/0!	9.3333	0	12	10.6667	1.88564	29.3661	54.6667	21.6667	35.2332	17.2646	8.6667	0	12	10.3333	2.357	0	4.6377	0.2606	2.44915	3.09508	15.291	16.5212	19.6548	17.1557	2.25002
	94.908	0	0	0	#DIV/0!	#DIV/0!	0	0	2	2	#DIV/0!	12.3653	0	9.3333	10.8493	2.14395	0	0	0	#DIV/0!	#DIV/0!	11	0	9.3333	10.1667	1.17853	25.7589	50.3333	22	32.6974	15.3883	5.3333	0	9.3333	7.3333	2.82843	0	0	0.9287	0.9287	#DIV/0!	15.3333	13.6184	21.6414	16.8644	4.22496
	95.144	0	0	0	#DIV/0!	#DIV/0!	0	0	2	2	#DIV/0!	12.0114	0	9	10.5057	2.12938	0	0	0	#DIV/0!	#DIV/0!	11.6667	0	9.6667	10.6667	1.41421	24.8279	48.3333	24.6667	32.6093	13.6176	4.3333	0	9.6667	7	3.77128	0	1.8983	1.5583	1.7283	0.240416	14.5969	14.1084	21.6281	16.7778	4.20758
	95.381	0	0	0	#DIV/0!	#DIV/0!	0	0	4.3333	4.3333	#DIV/0!	12.127	0	10.3333	11.2302	1.26834	0	0	0	#DIV/0!	#DIV/0!	10.3333	0	7.3333	8.8333	2.12132	23.2883	46.6667	20.6667	30.2072	14.3145	5	0	7.3333	6.16665	1.64989	0	0	0.3415	0.3415	#DIV/0!	13.9562	13.0683	21.5546	16.193	4.66443
	95.618	0	0	0	#DIV/0!	#DIV/0!	0	0	6.6667	6.6667	#DIV/0!	11.6049	9.3333	10.6667	10.535	1.14152	0	0	0	#DIV/0!	#DIV/0!	9.6667	0	3.3333	6.5	4.47839	23.8552	46	17.6667	29.174	14.8967	5.3333	0	3.3333	4.3333	1.41421	0	0	0.2665	0.2665	#DIV/0!	12.467	13	23.6013	16.3561	6.28018
	95.854	0	0	0	#DIV/0!	#DIV/0!	0	0	1	1	#DIV/0!	11.7088	6	11	9.5696	3.11161	0	0	0	#DIV/0!	#DIV/0!	13	0	3.3333	8.16665	6.83539	24.1359	41	19	28.0453	11.5092	9	0	3.3333	6.16665	4.00696	0	0	0.268	0.268	#DIV/0!	11.928	14.3333	25.6466	17.3026	7.32548
	96.091	0	0	0	#DIV/0!	#DIV/0!	0	0	6	6	#DIV/0!	11.823	9	11	10.6077	1.45182	0	0	0	#DIV/0!	#DIV/0!	13.3333	0	5.3333	9.3333	5.65685	23.8866	42	17.6667	27.8511	12.6418	3.3333	0	5.3333	4.3333	1.41421	0	0	0	#DIV/0!	#DIV/0!	11.9859	13.631	27.9718	17.8629	8.79312
	96.328	0	0	0	#DIV/0!	#DIV/0!	0	0	3.6667	3.6667	#DIV/0!	14.2976	6	12	10.7659	4.28426	0	0	0	#DIV/0!	#DIV/0!	10.6667	0	4.6667	7.6667	4.24264	23.498	39.3333	14.6667	25.8327	12.4979	6	0	4.6667	5.33335	0.942785	0	0	0.5419	0.5419	#DIV/0!	16.1463	14.0646	26.9547	19.0552	6.91989
	96.564	0	0	0	#DIV/0!	#DIV/0!	0	0	3.3333	3.3333	#DIV/0!	12.7421	7.3333	14.6667	11.5807	3.80215	0	0	0	#DIV/0!	#DIV/0!	13	0	6.3333	9.66665	4.71407	23.0601	37.6667	15	25.2423	11.4898	4.6667	0	6.3333	5.5	1.17846	0	0	0	#DIV/0!	#DIV/0!	14.2405	11.7565	32.8812	19.6261	11.5463
	96.801	0	0	0	#DIV/0!	#DIV/0!	0	0	4.6667	4.6667	#DIV/0!	13.1782	9	10.3333	10.8372	2.13419	0	0	0	#DIV/0!	#DIV/0!	14	0	3.3333	8.66665	7.5425	22.5717	37	13.3333	24.3017	11.9278	0.3333	0	3.3333	1.8333	2.12132	0	0	0	#DIV/0!	#DIV/0!	10.6533	0	31.7357	21.1945	14.9075
	97.038	0	0	0	#DIV/0!	#DIV/0!	0	0	8	8	#DIV/0!	14.5217	6.3333	17.6667	12.8406	5.85074	0	0	0	#DIV/0!	#DIV/0!	14.6667	0	1	7.83335	9.66382	25.7486	31.6667	13.3333	23.5829	9.35661	1.6667	0	1	1.33335	0.471428	0	0	0.1158	0.1158	#DIV/0!	14.1596	0	28.7231	21.4413	10.2979
	97.274	0	0	0	#DIV/0!	#DIV/0!	0	0	8.6667	8.6667	#DIV/0!	12.2268	3	9.3333	8.1867	4.71905	0	0	0	#DIV/0!	#DIV/0!	16.3333	0	1.6667	9	10.3709	23.2801	27.6667	13	21.3156	7.52811	5.3333	0	1.6667	3.5	2.59268	0	0	0.5538	0.5538	#DIV/0!	11.395	10.2769	27.5746	16.4155	9.68022
	97.511	0	0	0	#DIV/0!	#DIV/0!	0	0	8.6667	8.6667	#DIV/0!	10.2262	3.6667	6	6.63097	3.32496	0	0	0	#DIV/0!	#DIV/0!	15	0	0.3333	7.66665	10.3709	21.5984	32	10.6667	21.4217	10.6677	2.3333	0	0.3333	1.3333	1.41421	0	0	0.5568	0.5568	#DIV/0!	10.3333	0	20.7617	15.5475	7.37399
	97.748	0	0	0	#DIV/0!	#DIV/0!	0	0	6	6	#DIV/0!	9.2365	4	9	7.41217	2.95739	0	0	0	#DIV/0!	#DIV/0!	16.3333	0	1	8.66665	10.8423	22	26	9.3333	19.1111	8.70081	0	0	1	1	#DIV/0!	0	0	0	#DIV/0!	#DIV/0!	11.8805	0	20.8144	16.3474	6.31722
	97.984	0	0	0	#DIV/0!	#DIV/0!	0	0	8	8	#DIV/0!	6.3261	3.3333	6	5.2198	1.64187	0	0	0	#DIV/0!	#DIV/0!	15.3333	0	0	15.3333	#DIV/0!	20.6393	23.3333	11.6667	18.5464	6.10839	3.3333	0	0	3.3333	#DIV/0!	0	0	0	#DIV/0!	#DIV/0!	13.3549	0	16.4246	14.8898	2.17061
	98.221	0	0	0	#DIV/0!	#DIV/0!	0	0	6.6667	6.6667	#DIV/0!	6.0231	6	7.3333	6.45213	0.7632	0	0	0	#DIV/0!	#DIV/0!	13	0	4.3333	8.66665	6.12828	21.6926	23	8	17.5642	8.3086	0	0	4.3333	4.3333	#DIV/0!	0	0	0	#DIV/0!	#DIV/0!	10.4343	0	15.4343	12.9343	3.53553
	98.458	0	0	0	#DIV/0!	#DIV/0!	0	0	9	9	#DIV/0!	9.3333	5	9	7.77777	2.41138	0	0	0	#DIV/0!	#DIV/0!	13.6667	0	2	7.83335	8.2496	18.9891	23.6667	9.6667	17.4408	7.12726	0.3333	0	2	1.16665	1.17853	0	0	0	#DIV/0!	#DIV/0!	10.853	0	14.3237	12.5884	2.45416
	98.694	0	0	0	#DIV/0!	#DIV/0!	0	0	6	6	#DIV/0!	6	4	6.3333	5.44443	1.26197	0	0	0	#DIV/0!	#DIV/0!	15	0	3.3333	9.16665	8.2496	19.9283	19	9.3333	16.0872	5.86744	0.6667	0	3.3333	2	1.88557	0	0	0	#DIV/0!	#DIV/0!	10.4751	0	17.049	13.762	4.64845
	98.931	0	0	0	#DIV/0!	#DIV/0!	0	0	5.3333	5.3333	#DIV/0!	9	5	3	5.66667	3.05505	0	0	0	#DIV/0!	#DIV/0!	14.6667	0	0.6667	7.6667	9.89949	19.6544	19	19	19.2181	0.377818	3	0	0.6667	1.83335	1.64989	0	0	0	#DIV/0!	#DIV/0!	11.5746	0	11.7699	11.6723	0.138098
	99.168	0	0	0	#DIV/0!	#DIV/0!	0	0	4.3333	4.3333	#DIV/0!	6	5.3333	3.6667	5	1.20183	0	0	0	#DIV/0!	#DIV/0!	13.3333	0	3	8.16665	7.30675	19.7883	17.6667	19.3333	18.9294	1.11697	0	0	3	3	#DIV/0!	0	0	0	#DIV/0!	#DIV/0!	10.1336	0	0	10.1336	#DIV/0!
	99.404	0	0	0	#DIV/0!	#DIV/0!	0	0	5.3333	5.3333	#DIV/0!	7.3333	5.3333	4	5.55553	1.67773	0	0	0	#DIV/0!	#DIV/0!	15.3333	0	4.6667	10	7.54243	21.112	14	22	19.0373	4.385	0	0	4.6667	4.6667	#DIV/0!	0	0	0	#DIV/0!	#DIV/0!	11	0	0	11	#DIV/0!
	99.641	0	0	0	#DIV/0!	#DIV/0!	0	0	2	2	#DIV/0!	9	11	3.3333	7.77777	3.9768	0	0	0	#DIV/0!	#DIV/0!	14	0	0.6667	7.33335	9.42807	20.1762	18	21	19.7254	1.54997	1	0	0.6667	0.83335	0.235679	0	0	0	#DIV/0!	#DIV/0!	10.0416	0	0	10.0416	#DIV/0!
	99.878	0	0	0	#DIV/0!	#DIV/0!	0	0	2	2	#DIV/0!	6.3333	11.6667	6	8	3.17983	0	0	0	#DIV/0!	#DIV/0!	14	0	6	10	5.65685	21.7104	17.3333	25	21.3479	3.84618	0	0	6	6	#DIV/0!	0	0	0	#DIV/0!	#DIV/0!	10	0	0	10	#DIV/0!
	100.115	0	0	0	#DIV/0!	#DIV/0!	0	0	0	#DIV/0!	#DIV/0!	3	13	5	7	5.2915	0	0	0	#DIV/0!	#DIV/0!	19.6667	0	0.3333	10	13.6708	18.2671	18	18	18.089	0.15421	1	0	0.3333	0.66665	0.471428	0	0	0	#DIV/0!	#DIV/0!	12.6526	0	0	12.6526	#DIV/0!
	100.351	0	0	0	#DIV/0!	#DIV/0!	0	0	0	#DIV/0!	#DIV/0!	3.6667	15.3333	4	7.66667	6.64159	0	0	0	#DIV/0!	#DIV/0!	15.3333	0	3	9.16665	8.72096	20.0929	16.3333	14	16.8087	3.07415	0	0	3	3	#DIV/0!	0	0	0	#DIV/0!	#DIV/0!	11.7038	0	0	11.7038	#DIV/0!
	100.588	0	0	0	#DIV/0!	#DIV/0!	0	0	0	#DIV/0!	#DIV/0!	4	11	5	6.66667	3.78594	0	0	0	#DIV/0!	#DIV/0!	20.6667	0	3.6667	12.1667	12.0208	17.6571	16	10.3333	14.6635	3.84048	0	0	3.6667	3.6667	#DIV/0!	0	0	0	#DIV/0!	#DIV/0!	10	0	0	10	#DIV/0!
	100.825	0	0	0	#DIV/0!	#DIV/0!	0	0	0	#DIV/0!	#DIV/0!	3.3333	18	5.3333	8.88887	7.95359	0	0	0	#DIV/0!	#DIV/0!	15.3333	0	0.6667	8	10.3709	20.6667	15.3333	11	15.6667	4.84196	0	0	0.6667	0.6667	#DIV/0!	0	0	0	#DIV/0!	#DIV/0!	10.1024	0	0	10.1024	#DIV/0!
	101.061	0	0	0	#DIV/0!	#DIV/0!	0	0	0	#DIV/0!	#DIV/0!	6	15	5.3333	8.77777	5.39891	0	0	0	#DIV/0!	#DIV/0!	14.6667	0	0	14.6667	#DIV/0!	17.0417	13.6667	8.6667	13.125	4.21369	0	0	0	#DIV/0!	#DIV/0!	0	0	0	#DIV/0!	#DIV/0!	10	0	0	10	#DIV/0!
	101.298	0	0	0	#DIV/0!	#DIV/0!	0	0	0	#DIV/0!	#DIV/0!	5	18.3333	11	11.4444	6.67775	0	0	0	#DIV/0!	#DIV/0!	14.6667	0	2.3333	8.5	8.72103	20.0273	19.3333	12	17.1202	4.44778	0	0	2.3333	2.3333	#DIV/0!	0	0	0	#DIV/0!	#DIV/0!	10	0	0	10	#DIV/0!
	101.535	0	0	0	#DIV/0!	#DIV/0!	0	0	0	#DIV/0!	#DIV/0!	4	12	11.6667	9.22223	4.52566	0	0	0	#DIV/0!	#DIV/0!	9	0	0	9	#DIV/0!	16.2643	13.6667	10.3333	13.4214	2.9731	0	0	0	#DIV/0!	#DIV/0!	0	0	0	#DIV/0!	#DIV/0!	10.0891	0	0	10.0891	#DIV/0!
	101.771	0	0	0	#DIV/0!	#DIV/0!	0	0	0	#DIV/0!	#DIV/0!	5	15	13	11	5.2915	0	0	0	#DIV/0!	#DIV/0!	11.6667	0	0	11.6667	#DIV/0!	18.2637	12.3333	9.6667	13.4212	4.40055	0	0	0	#DIV/0!	#DIV/0!	0	0	0	#DIV/0!	#DIV/0!	10.0282	0	0	10.0282	#DIV/0!
	102.008	0	0	0	#DIV/0!	#DIV/0!	0	0	0	#DIV/0!	#DIV/0!	5.3333	8.3333	15.3333	9.66663	5.1316	0	0	0	#DIV/0!	#DIV/0!	9.3333	0	0.3333	4.8333	6.36396	15.2049	16	10.3333	13.8461	3.06801	0	0	0.3333	0.3333	#DIV/0!	0	0	0	#DIV/0!	#DIV/0!	0	0	0	#DIV/0!	#DIV/0!
	102.245	0	0	0	#DIV/0!	#DIV/0!	0	0	0	#DIV/0!	#DIV/0!	5.3333	7.6667	11	8	2.84801	0	0	0	#DIV/0!	#DIV/0!	10.6667	0	0.3333	5.5	7.30682	17.4863	13.3333	13	14.6065	2.49951	0	0	0.3333	0.3333	#DIV/0!	1.5999	0	0	1.5999	#DIV/0!	0	0	0	#DIV/0!	#DIV/0!
	102.481	0	0	0	#DIV/0!	#DIV/0!	0	0	0	#DIV/0!	#DIV/0!	11	3.3333	18	10.7778	7.33588	0	0	0	#DIV/0!	#DIV/0!	6.6667	0	0	6.6667	#DIV/0!	17.6475	10.3333	4.6667	10.8825	6.5078	0	0	0	#DIV/0!	#DIV/0!	4.5004	0	0	4.5004	#DIV/0!	0	0	0	#DIV/0!	#DIV/0!
	102.718	0	0	0	#DIV/0!	#DIV/0!	0	0	0	#DIV/0!	#DIV/0!	11.6667	6	15	10.8889	4.55014	0	0	0	#DIV/0!	#DIV/0!	9.6667	0	0.6667	5.1667	6.36396	17.3361	13	3.3333	11.2231	7.16851	0	0	0.6667	0.6667	#DIV/0!	1.9376	0	0	1.9376	#DIV/0!	0	0	0	#DIV/0!	#DIV/0!
	102.955	0	0	0	#DIV/0!	#DIV/0!	0	0	0	#DIV/0!	#DIV/0!	13	5.3333	18.3333	12.2222	6.53481	0	0	0	#DIV/0!	#DIV/0!	3.6667	0	0	3.6667	#DIV/0!	18.4235	7.3333	6.3333	10.6967	6.71026	0	0	0	#DIV/0!	#DIV/0!	0.6488	0	0	0.6488	#DIV/0!	0	0	0	#DIV/0!	#DIV/0!
	103.191	0	0	0	#DIV/0!	#DIV/0!	0	0	0	#DIV/0!	#DIV/0!	15.3333	3	12	10.1111	6.37993	0	0	0	#DIV/0!	#DIV/0!	1.6667	0	0	1.6667	#DIV/0!	15.4153	10.6667	3.3333	9.8051	6.08691	0	0	0	#DIV/0!	#DIV/0!	0	0	0	#DIV/0!	#DIV/0!	0	0	0	#DIV/0!	#DIV/0!
	103.428	0	0	0	#DIV/0!	#DIV/0!	0	0	0	#DIV/0!	#DIV/0!	11	2	15	9.33333	6.65833	0	0	0	#DIV/0!	#DIV/0!	1.6667	0	0	1.6667	#DIV/0!	13.2971	9.6667	2	8.32127	5.76747	0	0	0	#DIV/0!	#DIV/0!	0.6548	0	0	0.6548	#DIV/0!	0	0	0	#DIV/0!	#DIV/0!
	103.665	0	0	0	#DIV/0!	#DIV/0!	0	0	0	#DIV/0!	#DIV/0!	18	6	8.3333	10.7778	6.36251	0	0	0	#DIV/0!	#DIV/0!	0	0	0	#DIV/0!	#DIV/0!	12.515	6.3333	4.3333	7.7272	4.26524	0	0	0	#DIV/0!	#DIV/0!	0	0	0	#DIV/0!	#DIV/0!	0	0	0	#DIV/0!	#DIV/0!
	103.901	0	0	0	#DIV/0!	#DIV/0!	0	0	0	#DIV/0!	#DIV/0!	15	3	7.6667	8.55557	6.04918	0	0	0	#DIV/0!	#DIV/0!	0.6667	0	0	0.6667	#DIV/0!	12.5581	7.6667	3.6667	7.96383	4.45314	0	0	0	#DIV/0!	#DIV/0!	0	0	0	#DIV/0!	#DIV/0!	0	0	0	#DIV/0!	#DIV/0!
	104.138	0	0	0	#DIV/0!	#DIV/0!	0	0	0	#DIV/0!	#DIV/0!	18.3333	3.3333	3.3333	8.3333	8.66025	0	0	0	#DIV/0!	#DIV/0!	2.3333	0	0	2.3333	#DIV/0!	15.1038	8	6.6667	9.9235	4.53553	0	0	0	#DIV/0!	#DIV/0!	0.0015	0	0	0.0015	#DIV/0!	0	0	0	#DIV/0!	#DIV/0!
	104.375	0	0	0	#DIV/0!	#DIV/0!	0	0	0	#DIV/0!	#DIV/0!	12	6.6667	6	8.22223	3.28858	0	0	0	#DIV/0!	#DIV/0!	0	0	0	#DIV/0!	#DIV/0!	11.9337	7.3333	6	8.42233	3.11315	0	0	0	#DIV/0!	#DIV/0!	0	0	0	#DIV/0!	#DIV/0!	0	0	0	#DIV/0!	#DIV/0!
	104.611	0	0	0	#DIV/0!	#DIV/0!	0	0	0	#DIV/0!	#DIV/0!	15	4.6667	5.3333	8.33333	5.78312	0	0	0	#DIV/0!	#DIV/0!	0	0	0	#DIV/0!	#DIV/0!	9.485	2	4.3333	5.27277	3.82992	0	0	0	#DIV/0!	#DIV/0!	0	0	0	#DIV/0!	#DIV/0!	0	0	0	#DIV/0!	#DIV/0!
	104.848	0	0	0	#DIV/0!	#DIV/0!	0	0	0	#DIV/0!	#DIV/0!	8.3333	5	3	5.44443	2.69428	0	0	0	#DIV/0!	#DIV/0!	0	0	0	#DIV/0!	#DIV/0!	9.4966	0.6667	4.6667	4.94333	4.42145	0	0	0	#DIV/0!	#DIV/0!	0	0	0	#DIV/0!	#DIV/0!	0	0	0	#DIV/0!	#DIV/0!
	105.085	0	0	0	#DIV/0!	#DIV/0!	0	0	0	#DIV/0!	#DIV/0!	7.6667	5.3333	2	5	2.84801	0	0	0	#DIV/0!	#DIV/0!	0	0	0	#DIV/0!	#DIV/0!	9.6667	2	4.3333	5.33333	3.92996	0	0	0	#DIV/0!	#DIV/0!	0	0	0	#DIV/0!	#DIV/0!	0	0	0	#DIV/0!	#DIV/0!
	105.321	0	0	0	#DIV/0!	#DIV/0!	0	0	0	#DIV/0!	#DIV/0!	3.3333	6.6667	6	5.33333	1.76387	0	0	0	#DIV/0!	#DIV/0!	0	0	0	#DIV/0!	#DIV/0!	9.3217	2	2.3333	4.55167	4.13433	0	0	0	#DIV/0!	#DIV/0!	0	0	0	#DIV/0!	#DIV/0!	0	0	0	#DIV/0!	#DIV/0!
	105.558	0	0	0	#DIV/0!	#DIV/0!	0	0	0	#DIV/0!	#DIV/0!	6	6.6667	3	5.22223	1.95317	0	0	0	#DIV/0!	#DIV/0!	0	0	1.6667	1.6667	#DIV/0!	4.9672	0	3.6667	4.31695	0.919592	0	0	1.6667	1.6667	#DIV/0!	0	0	0	#DIV/0!	#DIV/0!	0	0	0	#DIV/0!	#DIV/0!
	105.795	0	0	0	#DIV/0!	#DIV/0!	0	0	0	#DIV/0!	#DIV/0!	5.3333	4	3.3333	4.2222	1.01835	0	0	0	#DIV/0!	#DIV/0!	0	0	0	#DIV/0!	#DIV/0!	5.0895	0	3.6667	4.3781	1.00607	0	0	0	#DIV/0!	#DIV/0!	0	0	0	#DIV/0!	#DIV/0!	0	0	0	#DIV/0!	#DIV/0!
	106.031	0	0	0	#DIV/0!	#DIV/0!	0	0	0	#DIV/0!	#DIV/0!	3	9.3333	6.6667	6.33333	3.17978	0	0	0	#DIV/0!	#DIV/0!	0	0	0	#DIV/0!	#DIV/0!	3.3497	0	1.6667	2.5082	1.19006	0	0	0	#DIV/0!	#DIV/0!	0	0	0	#DIV/0!	#DIV/0!	0	0	0	#DIV/0!	#DIV/0!
	106.268	0	0	0	#DIV/0!	#DIV/0!	0	0	0	#DIV/0!	#DIV/0!	2	8.3333	4.6667	5	3.17978	0	0	0	#DIV/0!	#DIV/0!	0	0	0	#DIV/0!	#DIV/0!	4.1988	0	4.6667	4.43275	0.330855	0	0	0	#DIV/0!	#DIV/0!	0	0	0	#DIV/0!	#DIV/0!	0	0	0	#DIV/0!	#DIV/0!
	106.505	0	0	0	#DIV/0!	#DIV/0!	0	0	0	#DIV/0!	#DIV/0!	6	11	5	7.33333	3.21455	0	0	0	#DIV/0!	#DIV/0!	0	0	0.3333	0.3333	#DIV/0!	4.735	0	4.6667	4.70085	0.0482954	0	0	0	#DIV/0!	#DIV/0!	0	0	0	#DIV/0!	#DIV/0!	0	0	0	#DIV/0!	#DIV/0!
	106.741	0	0	0	#DIV/0!	#DIV/0!	0	0	0	#DIV/0!	#DIV/0!	3	13.3333	5.3333	7.2222	5.41943	0	0	0	#DIV/0!	#DIV/0!	0	0	0	#DIV/0!	#DIV/0!	4.349	0	7.3333	5.84115	2.11022	0	0	0	#DIV/0!	#DIV/0!	0	0	0	#DIV/0!	#DIV/0!	0	0	0	#DIV/0!	#DIV/0!
	106.978	0	0	0	#DIV/0!	#DIV/0!	0	0	0	#DIV/0!	#DIV/0!	3.3333	13	6.6667	7.66667	4.91032	0	0	0	#DIV/0!	#DIV/0!	0	0	0	#DIV/0!	#DIV/0!	3.3333	0	4.6667	4	0.942856	0	0	0	#DIV/0!	#DIV/0!	0	0	0	#DIV/0!	#DIV/0!	0	0	0	#DIV/0!	#DIV/0!
	107.215	0	0	0	#DIV/0!	#DIV/0!	0	0	0	#DIV/0!	#DIV/0!	6.6667	12	6.6667	8.44447	3.07918	0	0	0	#DIV/0!	#DIV/0!	0	0	0	#DIV/0!	#DIV/0!	2.2999	0	3.6667	2.9833	0.966474	0	0	0	#DIV/0!	#DIV/0!	0	0	0	#DIV/0!	#DIV/0!	0	0	0	#DIV/0!	#DIV/0!
	107.452	0	0	0	#DIV/0!	#DIV/0!	0	0	0	#DIV/0!	#DIV/0!	4.6667	13.3333	4	7.33333	5.20681	0	0	0	#DIV/0!	#DIV/0!	0	0	0	#DIV/0!	#DIV/0!	0.7459	0	1	0.87295	0.179676	0	0	0	#DIV/0!	#DIV/0!	0	0	0	#DIV/0!	#DIV/0!	0	0	0	#DIV/0!	#DIV/0!
	107.688	0	0	0	#DIV/0!	#DIV/0!	0	0	0	#DIV/0!	#DIV/0!	5	10.6667	9.3333	8.33333	2.96274	0	0	0	#DIV/0!	#DIV/0!	0	0	0	#DIV/0!	#DIV/0!	1	0	2	1.5	0.707107	0	0	0	#DIV/0!	#DIV/0!	0	0	0	#DIV/0!	#DIV/0!	0	0	0	#DIV/0!	#DIV/0!
	107.925	0	0	0	#DIV/0!	#DIV/0!	0	0	0	#DIV/0!	#DIV/0!	5.3333	14	8.3333	9.2222	4.4012	0	0	0	#DIV/0!	#DIV/0!	0	0	0	#DIV/0!	#DIV/0!	1.5137	0	1	1.25685	0.363241	0	0	0	#DIV/0!	#DIV/0!	0	0	0	#DIV/0!	#DIV/0!	0	0	0	#DIV/0!	#DIV/0!
	108.162	0	0	0	#DIV/0!	#DIV/0!	0	0	0	#DIV/0!	#DIV/0!	6.6667	10.6667	11	9.44447	2.41138	0	0	0	#DIV/0!	#DIV/0!	0	0	0	#DIV/0!	#DIV/0!	0	0	0.6667	0.6667	#DIV/0!	0	0	0	#DIV/0!	#DIV/0!	0	0	0	#DIV/0!	#DIV/0!	0	0	0	#DIV/0!	#DIV/0!
	108.398	0	0	0	#DIV/0!	#DIV/0!	0	0	0	#DIV/0!	#DIV/0!	6.6667	13	13.3333	11	3.75645	0	0	0	#DIV/0!	#DIV/0!	0	0	0	#DIV/0!	#DIV/0!	0	0	0.6667	0.6667	#DIV/0!	0	0	0	#DIV/0!	#DIV/0!	0	0	0	#DIV/0!	#DIV/0!	0	0	0	#DIV/0!	#DIV/0!
	108.635	0	0	0	#DIV/0!	#DIV/0!	0	0	0	#DIV/0!	#DIV/0!	4	14	13	10.3333	5.50757	0	0	0	#DIV/0!	#DIV/0!	0	0	0	#DIV/0!	#DIV/0!	0	0	1.6667	1.6667	#DIV/0!	0	0	0	#DIV/0!	#DIV/0!	0	0	0	#DIV/0!	#DIV/0!	0	0	0	#DIV/0!	#DIV/0!
	108.872	0	0	0	#DIV/0!	#DIV/0!	0	0	0	#DIV/0!	#DIV/0!	9.3333	9.6667	12	10.3333	1.45297	0	0	0	#DIV/0!	#DIV/0!	0	0	0	#DIV/0!	#DIV/0!	0	0	0.3333	0.3333	#DIV/0!	0	0	0	#DIV/0!	#DIV/0!	0	0	0	#DIV/0!	#DIV/0!	0	0	0	#DIV/0!	#DIV/0!
	109.108	0	0	0	#DIV/0!	#DIV/0!	0	0	0	#DIV/0!	#DIV/0!	8.3333	12.3333	13.3333	11.3333	2.64575	0	0	0	#DIV/0!	#DIV/0!	0	0	0	#DIV/0!	#DIV/0!	0	0	0	#DIV/0!	#DIV/0!	0	0	0	#DIV/0!	#DIV/0!	0	0	0	#DIV/0!	#DIV/0!	0	0	0	#DIV/0!	#DIV/0!
	109.345	0	0	0	#DIV/0!	#DIV/0!	0	0	0	#DIV/0!	#DIV/0!	11	12.3333	10.6667	11.3333	0.881886	0	0	0	#DIV/0!	#DIV/0!	0	0	0	#DIV/0!	#DIV/0!	0	0	0	#DIV/0!	#DIV/0!	0	0	0	#DIV/0!	#DIV/0!	0	0	0	#DIV/0!	#DIV/0!	0	0	0	#DIV/0!	#DIV/0!
	109.582	0	0	0	#DIV/0!	#DIV/0!	0	0	0	#DIV/0!	#DIV/0!	13.3333	7.6667	14	11.6667	3.48008	0	0	0	#DIV/0!	#DIV/0!	0	0	0	#DIV/0!	#DIV/0!	0	0	0	#DIV/0!	#DIV/0!	0	0	0	#DIV/0!	#DIV/0!	0	0	0	#DIV/0!	#DIV/0!	0	0	0	#DIV/0!	#DIV/0!
	109.818	0	0	0	#DIV/0!	#DIV/0!	0	0	0	#DIV/0!	#DIV/0!	13	8.3333	10.6667	10.6667	2.33335	0	0	0	#DIV/0!	#DIV/0!	0	0	0	#DIV/0!	#DIV/0!	0	0	0	#DIV/0!	#DIV/0!	0	0	0	#DIV/0!	#DIV/0!	0	0	0	#DIV/0!	#DIV/0!	0	0	0	#DIV/0!	#DIV/0!
	110.055	0	0	0	#DIV/0!	#DIV/0!	0	0	0	#DIV/0!	#DIV/0!	12	9.3333	13	11.4444	1.89543	0	0	0	#DIV/0!	#DIV/0!	0	0	0	#DIV/0!	#DIV/0!	0	0	0	#DIV/0!	#DIV/0!	0	0	0	#DIV/0!	#DIV/0!	0	0	0	#DIV/0!	#DIV/0!	0	0	0	#DIV/0!	#DIV/0!
	110.292	0	0	0	#DIV/0!	#DIV/0!	0	0	0	#DIV/0!	#DIV/0!	13.3333	3.6667	14	10.3333	5.78309	0	0	0	#DIV/0!	#DIV/0!	0	0	0	#DIV/0!	#DIV/0!	0	0	0	#DIV/0!	#DIV/0!	0	0	0	#DIV/0!	#DIV/0!	0	0	0	#DIV/0!	#DIV/0!	0	0	0	#DIV/0!	#DIV/0!
	110.528	0	0	0	#DIV/0!	#DIV/0!	0	0	0	#DIV/0!	#DIV/0!	10.6667	6	9.6667	8.7778	2.45706	0	0	0	#DIV/0!	#DIV/0!	0	0	0	#DIV/0!	#DIV/0!	0	0	0	#DIV/0!	#DIV/0!	0	0	0	#DIV/0!	#DIV/0!	0	0	0	#DIV/0!	#DIV/0!	0	0	0	#DIV/0!	#DIV/0!
	110.765	0	0	0	#DIV/0!	#DIV/0!	0	0	0	#DIV/0!	#DIV/0!	14	5.3333	12.3333	10.5555	4.59872	0	0	0	#DIV/0!	#DIV/0!	0	0	0	#DIV/0!	#DIV/0!	0	0	0	#DIV/0!	#DIV/0!	0	0	0	#DIV/0!	#DIV/0!	0	0	0	#DIV/0!	#DIV/0!	0	0	0	#DIV/0!	#DIV/0!
	111.002	0	0	0	#DIV/0!	#DIV/0!	0	0	0	#DIV/0!	#DIV/0!	10.6667	1	12.3333	8	6.11918	0	0	0	#DIV/0!	#DIV/0!	0	0	0	#DIV/0!	#DIV/0!	0	0	0	#DIV/0!	#DIV/0!	0	0	0	#DIV/0!	#DIV/0!	0	0	0	#DIV/0!	#DIV/0!	0	0	0	#DIV/0!	#DIV/0!
	111.238	0	0	0	#DIV/0!	#DIV/0!	0	0	0	#DIV/0!	#DIV/0!	13	6	7.6667	8.8889	3.65655	0	0	0	#DIV/0!	#DIV/0!	0	0	0	#DIV/0!	#DIV/0!	0	0	0	#DIV/0!	#DIV/0!	0	0	0	#DIV/0!	#DIV/0!	0	0	0	#DIV/0!	#DIV/0!	0	0	0	#DIV/0!	#DIV/0!
	111.475	0	0	0	#DIV/0!	#DIV/0!	0	0	0	#DIV/0!	#DIV/0!	14	0.6667	8.3333	7.66667	6.6916	0	0	0	#DIV/0!	#DIV/0!	0	0	0	#DIV/0!	#DIV/0!	0	0	0	#DIV/0!	#DIV/0!	0	0	0	#DIV/0!	#DIV/0!	0	0	0	#DIV/0!	#DIV/0!	0	0	0	#DIV/0!	#DIV/0!
	111.712	0	0	0	#DIV/0!	#DIV/0!	0	0	0	#DIV/0!	#DIV/0!	9.6667	2	9.3333	7	4.33333	0	0	0	#DIV/0!	#DIV/0!	0	0	0	#DIV/0!	#DIV/0!	0	0	0	#DIV/0!	#DIV/0!	0	0	0	#DIV/0!	#DIV/0!	0	0	0	#DIV/0!	#DIV/0!	0	0	0	#DIV/0!	#DIV/0!
	111.948	0	0	0	#DIV/0!	#DIV/0!	0	0	0	#DIV/0!	#DIV/0!	12.3333	0	3.6667	8	6.12821	0	0	0	#DIV/0!	#DIV/0!	0	0	0	#DIV/0!	#DIV/0!	0	0	0	#DIV/0!	#DIV/0!	0	0	0	#DIV/0!	#DIV/0!	0	0	0	#DIV/0!	#DIV/0!	0	0	0	#DIV/0!	#DIV/0!
	112.185	0	0	0	#DIV/0!	#DIV/0!	0	0	0	#DIV/0!	#DIV/0!	12.3333	6	6	8.1111	3.65653	0	0	0	#DIV/0!	#DIV/0!	0	0	0	#DIV/0!	#DIV/0!	0	0	0	#DIV/0!	#DIV/0!	0	0	0	#DIV/0!	#DIV/0!	0	0	0	#DIV/0!	#DIV/0!	0	0	0	#DIV/0!	#DIV/0!
	112.422	0	0	0	#DIV/0!	#DIV/0!	0	0	0	#DIV/0!	#DIV/0!	7.6667	4	5.3333	5.66667	1.85594	0	0	0	#DIV/0!	#DIV/0!	0	0	0	#DIV/0!	#DIV/0!	0	0	0	#DIV/0!	#DIV/0!	0	0	0	#DIV/0!	#DIV/0!	0	0	0	#DIV/0!	#DIV/0!	0	0	0	#DIV/0!	#DIV/0!
	112.658	0	0	0	#DIV/0!	#DIV/0!	0	0	0	#DIV/0!	#DIV/0!	8.3333	0	1	4.66665	5.18543	0	0	0	#DIV/0!	#DIV/0!	0	0	0	#DIV/0!	#DIV/0!	0	0	0	#DIV/0!	#DIV/0!	0	0	0	#DIV/0!	#DIV/0!	0	0	0	#DIV/0!	#DIV/0!	0	0	0	#DIV/0!	#DIV/0!
	112.895	0	0	0	#DIV/0!	#DIV/0!	0	0	0	#DIV/0!	#DIV/0!	9.3333	0	6	7.66665	2.357	0	0	0	#DIV/0!	#DIV/0!	0	0	0	#DIV/0!	#DIV/0!	0	0	0	#DIV/0!	#DIV/0!	0	0	0	#DIV/0!	#DIV/0!	0	0	0	#DIV/0!	#DIV/0!	0	0	0	#DIV/0!	#DIV/0!
	113.132	0	0	0	#DIV/0!	#DIV/0!	0	0	0	#DIV/0!	#DIV/0!	3.6667	0	0.6667	2.1667	2.12132	0	0	0	#DIV/0!	#DIV/0!	0	0	0	#DIV/0!	#DIV/0!	0	0	0	#DIV/0!	#DIV/0!	0	0	0	#DIV/0!	#DIV/0!	0	0	0	#DIV/0!	#DIV/0!	0	0	0	#DIV/0!	#DIV/0!
	113.368	0	0	0	#DIV/0!	#DIV/0!	0	0	0	#DIV/0!	#DIV/0!	6	0	2	4	2.82843	0	0	0	#DIV/0!	#DIV/0!	0	0	0	#DIV/0!	#DIV/0!	0	0	0	#DIV/0!	#DIV/0!	0	0	0	#DIV/0!	#DIV/0!	0	0	0	#DIV/0!	#DIV/0!	0	0	0	#DIV/0!	#DIV/0!
	113.605	0	0	0	#DIV/0!	#DIV/0!	0	0	0	#DIV/0!	#DIV/0!	5.3333	0	0	5.3333	#DIV/0!	0	0	0	#DIV/0!	#DIV/0!	0	0	0	#DIV/0!	#DIV/0!	0	0	0	#DIV/0!	#DIV/0!	0	0	0	#DIV/0!	#DIV/0!	0	0	0	#DIV/0!	#DIV/0!	0	0	0	#DIV/0!	#DIV/0!
	113.842	0	0	0	#DIV/0!	#DIV/0!	0	0	0	#DIV/0!	#DIV/0!	1	0	6	3.5	3.53553	0	0	0	#DIV/0!	#DIV/0!	0	0	0	#DIV/0!	#DIV/0!	0	0	0	#DIV/0!	#DIV/0!	0	0	0	#DIV/0!	#DIV/0!	0	0	0	#DIV/0!	#DIV/0!	0	0	0	#DIV/0!	#DIV/0!
	114.078	0	0	0	#DIV/0!	#DIV/0!	0	0	0	#DIV/0!	#DIV/0!	6	0	4	5	1.41421	0	0	0	#DIV/0!	#DIV/0!	0	0	0	#DIV/0!	#DIV/0!	0	0	0	#DIV/0!	#DIV/0!	0	0	0	#DIV/0!	#DIV/0!	0	0	0	#DIV/0!	#DIV/0!	0	0	0	#DIV/0!	#DIV/0!
	114.315	0	0	0	#DIV/0!	#DIV/0!	0	0	0	#DIV/0!	#DIV/0!	0.6667	0	0	0.6667	#DIV/0!	0	0	0	#DIV/0!	#DIV/0!	0	0	0	#DIV/0!	#DIV/0!	0	0	0	#DIV/0!	#DIV/0!	0	0	0	#DIV/0!	#DIV/0!	0	0	0	#DIV/0!	#DIV/0!	0	0	0	#DIV/0!	#DIV/0!
	114.552	0	0	0	#DIV/0!	#DIV/0!	0	0	0	#DIV/0!	#DIV/0!	2	0	0	2	#DIV/0!	0	0	0	#DIV/0!	#DIV/0!	0	0	0	#DIV/0!	#DIV/0!	0	0	0	#DIV/0!	#DIV/0!	0	0	0	#DIV/0!	#DIV/0!	0	0	0	#DIV/0!	#DIV/0!	0	0	0	#DIV/0!	#DIV/0!
	114.788	0	0	0	#DIV/0!	#DIV/0!	0	0	0	#DIV/0!	#DIV/0!	0	0	0	#DIV/0!	#DIV/0!	0	0	0	#DIV/0!	#DIV/0!	0	0	0	#DIV/0!	#DIV/0!	0	0	0	#DIV/0!	#DIV/0!	0	0	0	#DIV/0!	#DIV/0!	0	0	0	#DIV/0!	#DIV/0!	0	0	0	#DIV/0!	#DIV/0!
	115.025	0	0	0	#DIV/0!	#DIV/0!	0	0	0	#DIV/0!	#DIV/0!	6	0	0.3333	3.16665	4.00696	0	0	0	#DIV/0!	#DIV/0!	0	0	0	#DIV/0!	#DIV/0!	0	0	0	#DIV/0!	#DIV/0!	0	0	0	#DIV/0!	#DIV/0!	0	0	0	#DIV/0!	#DIV/0!	0	0	0	#DIV/0!	#DIV/0!
	115.262	0	0	0	#DIV/0!	#DIV/0!	0	0	0	#DIV/0!	#DIV/0!	4	0	0	4	#DIV/0!	0	0	0	#DIV/0!	#DIV/0!	0	0	0	#DIV/0!	#DIV/0!	0	0	0	#DIV/0!	#DIV/0!	0	0	0	#DIV/0!	#DIV/0!	0	0	0	#DIV/0!	#DIV/0!	0	0	0	#DIV/0!	#DIV/0!
	115.499	0	0	0	#DIV/0!	#DIV/0!	0	0	0	#DIV/0!	#DIV/0!	0	0	0	#DIV/0!	#DIV/0!	0	0	0	#DIV/0!	#DIV/0!	0	0	0	#DIV/0!	#DIV/0!	0	0	0	#DIV/0!	#DIV/0!	0	0	0	#DIV/0!	#DIV/0!	0	0	0	#DIV/0!	#DIV/0!	0	0	0	#DIV/0!	#DIV/0!
	115.735	0	0	0	#DIV/0!	#DIV/0!	0	0	0	#DIV/0!	#DIV/0!	0	0	0	#DIV/0!	#DIV/0!	0	0	0	#DIV/0!	#DIV/0!	0	0	0	#DIV/0!	#DIV/0!	0	0	0	#DIV/0!	#DIV/0!	0	0	0	#DIV/0!	#DIV/0!	0	0	0	#DIV/0!	#DIV/0!	0	0	0	#DIV/0!	#DIV/0!

## Sheet: Fig 5A
	Data	Percentage cytotoxicity
	Target	KKU-213A and MDA-MB-231
	NOTE	triplicate experiments
		KKU-213A															MDA-MB-231
		1:1					2.5:1					5:1					1:1					2.5:1					5:1
	Time (h)	N1	N2	N3	Mean	SD	N1	N2	N3	Mean	SD	N1	N2	N3	Mean	SD	N1	N2	N3	Mean	SD	N1	N2	N3	Mean	SD	N1	N2	N3	Mean	SD
	3	18.9688	22.6914	20.164	20.6081	1.90063	23.872	24.3672	24.1975	24.1456	0.251688	26.02	26.6401	26.5842	26.4148	0.343044	5.65436	5.90527	5.79512	5.78492	0.125767	7.07521	6.66262	6.71958	6.81913	0.223587	8.51293	10.4816	7.52407	8.83953	1.50556
	9	19.4332	20.3722	20.2412	20.0155	0.508574	24.2943	23.7514	24.1105	24.0521	0.276144	26.5501	26.7126	27.3229	26.8619	0.407428	4.09796	5.07195	2.70519	3.95837	1.18954	15.2183	20.1681	15.9839	17.1234	2.66441	24.9153	24.0492	27.4364	25.467	1.75969
	15	19.9438	21.4549	20.8553	20.7513	0.760912	27.3245	27.6595	25.7545	26.9128	1.01705	27.8737	26.8777	27.333	27.3615	0.498609	5.89578	5.11903	4.96492	5.32658	0.49893	16.7972	22.9931	18.2857	19.3587	3.23429	31.3209	33.9656	34.7882	33.3582	1.8117
	21	24.321	22.2797	20.4259	22.3422	1.94827	25.2781	28.2181	25.8894	26.4619	1.55136	30.0888	28.0017	29.0027	29.0311	1.04383	7.64329	5.43032	5.3482	6.1406	1.30201	21.0828	23.4079	21.1387	21.8765	1.32658	32.876	34.3819	34.9241	34.0607	1.06121
	27	30.4581	22.7806	27.522	26.9202	3.87399	28.6453	28.6175	30.1174	29.1267	0.858059	36.9158	36.3496	31.2353	34.8336	3.12901	8.21586	7.58064	7.28344	7.69331	0.476311	23.4409	23.5001	23.1185	23.3532	0.205348	38.5026	39.6188	38.0273	38.7162	0.816993
	33	33.8484	23.7869	28.9586	28.8646	5.03143	30.1146	32.0269	30.3709	30.8375	1.03803	40.8406	38.5141	32.1684	37.1744	4.48864	10.1295	10.4313	10.391	10.3173	0.163833	25.4272	24.9196	24.5475	24.9647	0.441599	41.7716	42.2726	41.0505	41.6982	0.614385
	39	36.2362	24.3934	32.4984	31.0427	6.05412	34.0889	34.8672	33.7812	34.2458	0.559717	39.4375	43.4774	34.579	39.1646	4.45551	12.0695	10.489	12.5377	11.6987	1.07349	26.7049	34.9508	28.8373	30.1644	4.28013	46.4608	44.0497	46.153	45.5545	1.31228
	45	40.3886	29.0577	34.9804	34.8089	5.66741	40.0036	39.6952	35.9525	38.5504	2.25516	41.6671	46.0416	39.2325	42.3137	3.45029	12.334	11.7204	12.159	12.0711	0.316094	26.1424	35.1476	30.9704	30.7535	4.50652	49.4323	48.5088	54.3786	50.7732	3.15627
	51	44.7486	31.7732	39.1379	38.5532	6.50745	42.5827	42.598	38.4145	41.1984	2.41094	48.1472	47.3229	45.6181	47.0294	1.28984	15.8385	16.2868	16.1456	16.0903	0.229193	38.9764	39.0246	38.9326	38.9779	0.0460438	53.6153	57.2081	59.0786	56.634	2.77652

## Sheet: Fig 5B
	Data	Area under the curve (AUC)
	Target	KKU-213A and MDA-MB-231
	NOTE	triplicate experiments
		KKU-213A					MDA-MB-231
		N1	N2	N3	Mean	SD	N1	N2	N3	Mean	SD
	No NK	6557.64	7190.25	5900.14	6549.34	645.095	2748.08	4147.06	4392.07	3762.4	886.931
	1:1	20628.1	20621.3	20006.8	20418.7	356.776	7709.92	7738.04	7879.47	7775.81	90.8666
	2.5:1	21968.1	22047.8	22148	22054.7	90.1781	14507.2	14657	14583.5	14582.6	74.9091
	5:1	23659.9	24332.7	23858.8	23950.5	345.621	20922	20776.6	20521.9	20740.1	202.538
